# Supplementary material for: 3,4-Bis[1-(prop-2-yn­yl)-1H-indol-3-yl]-1H-pyrrole-2,5-dione
Source: Acta Crystallogr Sect E Struct Rep Online. 2013 May 18;69(Pt 6):o924–5. doi: 10.1107/S1600536813012889 (PMC3685074; doi:10.1107/S1600536813012889)
Supplement: Supplementary file 1 [file e-69-0o924-sup1.cif]

##############################################################################
#                                                                            #
# This CIF contains the data in a paper accepted for publication in          #
# Acta Crystallographica Section E. It conforms to the requirements of       #
# Notes for Authors for Acta Crystallographica Section E, and has been       #
# peer reviewed under the auspices of the IUCr Commission on Journals.       #
#                                                                            #
# Full details of the Crystallographic Information File format               #
# are given in the paper "The Crystallographic Information File (CIF):       #
# a New Standard Archive File for Crystallography" by S. R. Hall, F. H.      #
# Allen and I. D. Brown [Acta Cryst. (1991), A47, 655-685].                  #
#                                                                            #
# The current version of the core CIF dictionary is obtainable from          #
# ftp://ftp.iucr.org/pub/cif_core.dic.                                       #
#                                                                            #
# Software is freely available for graphical display of the structure(s)     #
# in this CIF. For information consult the CIF software page                 #
# http://www.iucr.org/resources/cif/software.                                #
#                                                                            #
# This file may be used for bona fide research purposes within the           #
# scientific community so long as proper attribution is given to the journal # 
# article from which it was obtained.                                        #
#                                                                            #
##############################################################################
data_I
_audit_creation_method     SHELXL-97
_chemical_name_systematic
;
3,4-Bis[1-(prop-2-ynyl)-1<i>H</i>-indol-3-yl]-1<i>H</i>-pyrrole-2,5-dione
;
_chemical_name_common     ?
_chemical_formula_moiety     'C26 H17 N3 O2'
_chemical_formula_sum     'C26 H17 N3 O2'
_chemical_formula_iupac     'C26 H17 N3 O2'
_chemical_formula_weight     403.43
_chemical_melting_point     ?
_symmetry_cell_setting     triclinic
_symmetry_space_group_name_H-M     'P -1'
_symmetry_space_group_name_Hall     '-P 1'
loop_
    _symmetry_equiv_pos_as_xyz
    'x, y, z'
    '-x, -y, -z'
_cell_length_a     8.8015(14)
_cell_length_b     11.2619(14)
_cell_length_c     11.838(3)
_cell_angle_alpha     62.860(17)
_cell_angle_beta     73.625(16)
_cell_angle_gamma     79.593(12)
_cell_volume     999.9(3)
_cell_formula_units_Z     2
_cell_measurement_reflns_used     ?
_cell_measurement_theta_min     1.5
_cell_measurement_theta_max     51.8
_cell_measurement_temperature     102(2)
_cell_special_details     ?
_exptl_crystal_description     block
_exptl_crystal_colour     colorless
_exptl_crystal_size_max     0.11
_exptl_crystal_size_mid     0.10
_exptl_crystal_size_min     0.07
_exptl_crystal_density_diffrn     1.340
_exptl_crystal_density_meas     ?
_exptl_crystal_density_method     'not measured'
_exptl_crystal_F_000     420
_exptl_absorpt_coefficient_mu     0.087
_exptl_absorpt_correction_type     multi-scan
_exptl_absorpt_process_details     '(SADABS; Bruker, 2002)'
_exptl_absorpt_correction_T_min     0.9905
_exptl_absorpt_correction_T_max     0.9940
_exptl_special_details     ?
_diffrn_ambient_temperature     102(2)
_diffrn_radiation_type     MoK\a
_diffrn_radiation_wavelength     0.71073
_diffrn_radiation_source     'fine-focus sealed tube'
_diffrn_radiation_monochromator     graphite
_diffrn_measurement_device_type     'Bruker SMART CCD'
_diffrn_measurement_method     '\f and \w scans'
_diffrn_detector_area_resol_mean     ?
_diffrn_reflns_number     6379
_diffrn_reflns_av_R_equivalents     0.0238
_diffrn_reflns_av_sigmaI/netI     0.0502
_diffrn_reflns_theta_min     3.25
_diffrn_reflns_theta_max     26.00
_diffrn_reflns_theta_full     26.00
_diffrn_measured_fraction_theta_max     0.998
_diffrn_measured_fraction_theta_full     0.998
_diffrn_reflns_limit_h_min     -10
_diffrn_reflns_limit_h_max     9
_diffrn_reflns_limit_k_min     -13
_diffrn_reflns_limit_k_max     13
_diffrn_reflns_limit_l_min     -11
_diffrn_reflns_limit_l_max     14
_diffrn_standards_number     ?
_diffrn_standards_interval_count     ?
_diffrn_standards_interval_time     ?
_diffrn_standards_decay_%     ?
_refine_special_details
;
Refinement of <i>F</i>^2^ against ALL reflections. The weighted <i>R</i>-factor
<i>wR</i> and goodness of fit <i>S</i> are based on <i>F</i>^2^, conventional
<i>R</i>-factors <i>R</i> are based on <i>F</i>, with <i>F</i> set to zero for
negative <i>F</i>^2^. The threshold expression of <i>F</i>^2^ >
\s(<i>F</i>^2^) is used only for calculating <i>R</i>-factors(gt) <i>etc</i>.
and is not relevant to the choice of reflections for refinement.
<i>R</i>-factors based on <i>F</i>^2^ are statistically about twice as large
as those based on <i>F</i>, and <i>R</i>- factors based on ALL data will be
even larger.
;
_reflns_number_total     3920
_reflns_number_gt     3113
_reflns_threshold_expression     I>2\s(I)
_refine_ls_structure_factor_coef     Fsqd
_refine_ls_matrix_type     full
_refine_ls_R_factor_all     0.0660
_refine_ls_R_factor_gt     0.0490
_refine_ls_wR_factor_gt     0.1051
_refine_ls_wR_factor_ref     0.1138
_refine_ls_goodness_of_fit_ref     1.030
_refine_ls_restrained_S_all     1.030
_refine_ls_number_reflns     3920
_refine_ls_number_parameters     280
_refine_ls_number_restraints     0
_refine_ls_number_constraints     ?
_refine_ls_hydrogen_treatment     constr
_refine_ls_weighting_scheme     calc
_refine_ls_weighting_details
         'calc w=1/[\s^2^(Fo^2^)+(0.0438P)^2^+0.3377P] where P=(Fo^2^+2Fc^2^)/3'
_atom_sites_solution_hydrogens     geom
_atom_sites_solution_primary     direct
_atom_sites_solution_secondary     difmap
_refine_ls_shift/su_max     0.000
_refine_ls_shift/su_mean     0.000
_refine_diff_density_max     0.373
_refine_diff_density_min     -0.232
_refine_ls_extinction_method     none
_refine_ls_extinction_coef     ?
loop_
    _atom_type_symbol
    _atom_type_description
    _atom_type_scat_dispersion_real
    _atom_type_scat_dispersion_imag
    _atom_type_scat_source
    'C' 'C' 0.0033 0.0016
                         'International Tables Vol C Tables 4.2.6.8 and 6.1.1.4'
    'H' 'H' 0.0000 0.0000
                         'International Tables Vol C Tables 4.2.6.8 and 6.1.1.4'
    'N' 'N' 0.0061 0.0033
                         'International Tables Vol C Tables 4.2.6.8 and 6.1.1.4'
    'O' 'O' 0.0106 0.0060
                         'International Tables Vol C Tables 4.2.6.8 and 6.1.1.4'
_computing_data_collection     'SMART (Bruker, 2007)'
_computing_cell_refinement     'SAINT (Bruker, 2007)'
_computing_data_reduction     'SAINT (Bruker, 2007)'
_computing_structure_solution     'SHELXS97 (Sheldrick, 2008)'
_computing_structure_refinement     'SHELXL97 (Sheldrick, 2008)'
_computing_molecular_graphics
                           'PLATON (Spek, 2009) and DIAMOND (Brandenburg, 2006)'
_computing_publication_material     'SHELXTL (Sheldrick, 2008)'
loop_
    _atom_site_type_symbol
    _atom_site_label
    _atom_site_fract_x
    _atom_site_fract_y
    _atom_site_fract_z
    _atom_site_U_iso_or_equiv
    _atom_site_adp_type
    _atom_site_calc_flag
    _atom_site_refinement_flags
    _atom_site_occupancy
    _atom_site_symmetry_multiplicity
    _atom_site_disorder_assembly
    _atom_site_disorder_group
    O O2 0.33248(15) 0.75325(12) 0.29355(12) 0.0242(3) Uani d . 1 1 . .
    O O1 0.11940(15) 0.34749(12) 0.48806(13) 0.0248(3) Uani d . 1 1 . .
    C C12 0.7380(2) 0.27334(17) 0.39074(16) 0.0203(4) Uani d . 1 1 . .
    H H12 0.7278 0.3531 0.4017 0.024 Uiso calc R 1 1 . .
    C C20 0.8983(2) 0.62081(19) -0.09736(18) 0.0259(4) Uani d . 1 1 . .
    H H20 0.9790 0.6819 -0.1502 0.031 Uiso calc R 1 1 . .
    C C19 0.7956(2) 0.62914(17) 0.01340(17) 0.0200(4) Uani d . 1 1 . .
    N N2 0.48798(18) 0.09433(14) 0.33954(14) 0.0202(3) Uani d . 1 1 . .
    C C18 0.6728(2) 0.54223(17) 0.09277(17) 0.0185(4) Uani d . 1 1 . .
    C C23 0.6555(2) 0.44154(18) 0.05835(18) 0.0239(4) Uani d . 1 1 . .
    H H23 0.5741 0.3807 0.1093 0.029 Uiso calc R 1 1 . .
    N N3 0.79109(19) 0.71857(15) 0.06452(15) 0.0253(4) Uani d . 1 1 . .
    C C17 0.5904(2) 0.58517(17) 0.19368(17) 0.0205(4) Uani d . 1 1 . .
    C C7 0.6120(2) 0.23464(17) 0.36673(16) 0.0180(4) Uani d . 1 1 . .
    C C9 0.7717(2) 0.03492(18) 0.35768(18) 0.0245(4) Uani d . 1 1 . .
    H H9 0.7834 -0.0443 0.3456 0.029 Uiso calc R 1 1 . .
    C C14 0.5187(2) 0.04567(18) 0.15627(19) 0.0250(4) Uani d . 1 1 . .
    C C16 0.6670(2) 0.69296(18) 0.17015(19) 0.0260(4) Uani d . 1 1 . .
    H H16 0.6375 0.7427 0.2206 0.031 Uiso calc R 1 1 . .
    C C13 0.4647(2) -0.00393(18) 0.29867(18) 0.0247(4) Uani d . 1 1 . .
    H H13A 0.3508 -0.0218 0.3255 0.030 Uiso calc R 1 1 . .
    H H13B 0.5249 -0.0889 0.3418 0.030 Uiso calc R 1 1 . .
    C C8 0.6308(2) 0.11411(17) 0.35377(16) 0.0194(4) Uani d . 1 1 . .
    C C4 0.3246(2) 0.63429(17) 0.32913(17) 0.0201(4) Uani d . 1 1 . .
    C C22 0.7586(2) 0.4323(2) -0.05068(19) 0.0287(5) Uani d . 1 1 . .
    H H22 0.7475 0.3643 -0.0737 0.034 Uiso calc R 1 1 . .
    C C11 0.8770(2) 0.19342(19) 0.39814(17) 0.0250(4) Uani d . 1 1 . .
    H H11 0.9624 0.2179 0.4158 0.030 Uiso calc R 1 1 . .
    C C5 0.3823(2) 0.19972(17) 0.34038(17) 0.0201(4) Uani d . 1 1 . .
    H H5 0.2763 0.2098 0.3312 0.024 Uiso calc R 1 1 . .
    N N1 0.19290(18) 0.56262(14) 0.41135(15) 0.0228(4) Uani d . 1 1 . .
    H H1 0.1059 0.5957 0.4484 0.027 Uiso calc R 1 1 . .
    C C10 0.8942(2) 0.07670(19) 0.37999(18) 0.0271(4) Uani d . 1 1 . .
    H H10 0.9923 0.0251 0.3831 0.033 Uiso calc R 1 1 . .
    C C2 0.3827(2) 0.41642(17) 0.35429(17) 0.0178(4) Uani d . 1 1 . .
    C C15 0.5634(3) 0.09309(19) 0.0417(2) 0.0320(5) Uani d . 1 1 . .
    H H15 0.5993 0.1313 -0.0505 0.038 Uiso calc R 1 1 . .
    C C6 0.4527(2) 0.28858(17) 0.35655(16) 0.0181(4) Uani d . 1 1 . .
    C C3 0.4463(2) 0.53771(17) 0.29249(17) 0.0189(4) Uani d . 1 1 . .
    C C21 0.8777(2) 0.5207(2) -0.12664(18) 0.0291(5) Uani d . 1 1 . .
    H H21 0.9466 0.5118 -0.2006 0.035 Uiso calc R 1 1 . .
    C C25 0.9581(2) 0.83373(18) 0.1088(2) 0.0277(5) Uani d . 1 1 . .
    C C1 0.2178(2) 0.43211(17) 0.42665(17) 0.0198(4) Uani d . 1 1 . .
    C C24 0.8937(3) 0.8296(2) 0.0096(2) 0.0328(5) Uani d . 1 1 . .
    H H24A 0.8322 0.9148 -0.0306 0.039 Uiso calc R 1 1 . .
    H H24B 0.9822 0.8204 -0.0598 0.039 Uiso calc R 1 1 . .
    C C26 1.0093(3) 0.83789(19) 0.1887(2) 0.0344(5) Uani d . 1 1 . .
    H H26 1.0506 0.8413 0.2531 0.041 Uiso calc R 1 1 . .
loop_
    _atom_site_aniso_label
    _atom_site_aniso_U_11
    _atom_site_aniso_U_22
    _atom_site_aniso_U_33
    _atom_site_aniso_U_12
    _atom_site_aniso_U_13
    _atom_site_aniso_U_23
    O2 0.0229(8) 0.0190(7) 0.0286(7) -0.0038(5) -0.0003(6) -0.0108(6)
    O1 0.0188(7) 0.0217(7) 0.0301(7) -0.0056(5) 0.0049(6) -0.0124(6)
    C12 0.0228(10) 0.0222(9) 0.0144(8) -0.0046(7) -0.0031(7) -0.0062(8)
    C20 0.0177(10) 0.0301(11) 0.0183(9) -0.0005(8) -0.0007(8) -0.0027(9)
    C19 0.0159(10) 0.0201(9) 0.0194(9) 0.0026(7) -0.0061(7) -0.0046(8)
    N2 0.0214(9) 0.0190(8) 0.0198(8) -0.0028(6) -0.0025(6) -0.0088(7)
    C18 0.0136(9) 0.0201(9) 0.0162(9) 0.0001(7) -0.0044(7) -0.0029(8)
    C23 0.0204(10) 0.0291(10) 0.0203(9) -0.0001(8) -0.0058(8) -0.0088(8)
    N3 0.0210(9) 0.0246(9) 0.0238(8) -0.0074(6) 0.0013(7) -0.0065(7)
    C17 0.0157(10) 0.0184(9) 0.0221(9) -0.0007(7) -0.0010(7) -0.0064(8)
    C7 0.0184(10) 0.0197(9) 0.0114(8) -0.0020(7) -0.0003(7) -0.0043(7)
    C9 0.0269(11) 0.0213(10) 0.0193(9) 0.0018(8) -0.0027(8) -0.0063(8)
    C14 0.0304(11) 0.0198(10) 0.0279(11) -0.0038(8) -0.0065(9) -0.0120(9)
    C16 0.0244(11) 0.0236(10) 0.0263(10) -0.0048(8) 0.0023(8) -0.0110(9)
    C13 0.0310(12) 0.0204(10) 0.0247(10) -0.0053(8) -0.0044(9) -0.0110(8)
    C8 0.0213(10) 0.0196(9) 0.0138(8) -0.0031(7) -0.0021(7) -0.0045(7)
    C4 0.0183(10) 0.0212(10) 0.0195(9) -0.0049(7) -0.0012(7) -0.0082(8)
    C22 0.0279(12) 0.0329(11) 0.0241(10) 0.0027(8) -0.0087(9) -0.0112(9)
    C11 0.0198(10) 0.0327(11) 0.0170(9) -0.0050(8) -0.0048(8) -0.0043(8)
    C5 0.0166(10) 0.0211(9) 0.0187(9) -0.0035(7) 0.0005(7) -0.0070(8)
    N1 0.0174(8) 0.0203(8) 0.0274(8) -0.0028(6) 0.0058(7) -0.0133(7)
    C10 0.0211(11) 0.0293(11) 0.0211(10) 0.0048(8) -0.0042(8) -0.0052(9)
    C2 0.0149(9) 0.0219(9) 0.0171(9) -0.0024(7) -0.0017(7) -0.0093(8)
    C15 0.0466(14) 0.0262(11) 0.0252(11) -0.0083(9) -0.0066(10) -0.0114(9)
    C6 0.0178(10) 0.0188(9) 0.0147(8) -0.0031(7) 0.0013(7) -0.0069(7)
    C3 0.0172(10) 0.0205(9) 0.0185(9) -0.0009(7) -0.0015(7) -0.0094(8)
    C21 0.0249(11) 0.0393(12) 0.0197(10) 0.0076(9) -0.0048(8) -0.0135(9)
    C25 0.0206(11) 0.0220(10) 0.0340(11) -0.0060(8) 0.0004(9) -0.0088(9)
    C1 0.0190(10) 0.0199(9) 0.0201(9) -0.0036(7) -0.0004(8) -0.0099(8)
    C24 0.0291(12) 0.0299(11) 0.0305(11) -0.0137(9) 0.0008(9) -0.0055(9)
    C26 0.0323(13) 0.0262(11) 0.0406(13) -0.0017(9) -0.0068(10) -0.0118(10)
_geom_special_details
;
All e.s.d.'s (except the e.s.d. in the dihedral angle between two l.s. planes)
are estimated using the full covariance matrix. The cell e.s.d.'s are taken
into account individually in the estimation of e.s.d.'s in distances, angles
and torsion angles; correlations between e.s.d.'s in cell parameters are only
used when they are defined by crystal symmetry. An approximate (isotropic)
treatment of cell e.s.d.'s is used for estimating e.s.d.'s involving l.s.
planes.
;
loop_
    _geom_bond_atom_site_label_1
    _geom_bond_atom_site_label_2
    _geom_bond_site_symmetry_2
    _geom_bond_distance
    _geom_bond_publ_flag
    O2 C4 . 1.216(2) ?
    O1 C1 . 1.224(2) ?
    C12 C11 . 1.380(3) ?
    C12 C7 . 1.402(2) ?
    C12 H12 . 0.9500 ?
    C20 C21 . 1.375(3) ?
    C20 C19 . 1.399(3) ?
    C20 H20 . 0.9500 ?
    C19 N3 . 1.382(2) ?
    C19 C18 . 1.407(2) ?
    N2 C5 . 1.371(2) ?
    N2 C8 . 1.383(2) ?
    N2 C13 . 1.459(2) ?
    C18 C23 . 1.412(3) ?
    C18 C17 . 1.449(3) ?
    C23 C22 . 1.389(3) ?
    C23 H23 . 0.9500 ?
    N3 C16 . 1.362(2) ?
    N3 C24 . 1.462(2) ?
    C17 C16 . 1.374(2) ?
    C17 C3 . 1.449(2) ?
    C7 C8 . 1.410(2) ?
    C7 C6 . 1.439(2) ?
    C9 C10 . 1.382(3) ?
    C9 C8 . 1.390(3) ?
    C9 H9 . 0.9500 ?
    C14 C15 . 1.180(3) ?
    C14 C13 . 1.471(3) ?
    C16 H16 . 0.9500 ?
    C13 H13A . 0.9900 ?
    C13 H13B . 0.9900 ?
    C4 N1 . 1.388(2) ?
    C4 C3 . 1.506(2) ?
    C22 C21 . 1.388(3) ?
    C22 H22 . 0.9500 ?
    C11 C10 . 1.402(3) ?
    C11 H11 . 0.9500 ?
    C5 C6 . 1.374(2) ?
    C5 H5 . 0.9500 ?
    N1 C1 . 1.380(2) ?
    N1 H1 . 0.8800 ?
    C10 H10 . 0.9500 ?
    C2 C3 . 1.359(2) ?
    C2 C6 . 1.451(2) ?
    C2 C1 . 1.489(2) ?
    C15 H15 . 0.9500 ?
    C21 H21 . 0.9500 ?
    C25 C26 . 1.178(3) ?
    C25 C24 . 1.463(3) ?
    C24 H24A . 0.9900 ?
    C24 H24B . 0.9900 ?
    C26 H26 . 0.9500 ?
loop_
    _geom_angle_atom_site_label_1
    _geom_angle_atom_site_label_2
    _geom_angle_atom_site_label_3
    _geom_angle_site_symmetry_1
    _geom_angle_site_symmetry_3
    _geom_angle
    _geom_angle_publ_flag
    C11 C12 C7 . . 118.76(17) ?
    C11 C12 H12 . . 120.6 ?
    C7 C12 H12 . . 120.6 ?
    C21 C20 C19 . . 117.34(18) ?
    C21 C20 H20 . . 121.3 ?
    C19 C20 H20 . . 121.3 ?
    N3 C19 C20 . . 129.06(17) ?
    N3 C19 C18 . . 107.88(16) ?
    C20 C19 C18 . . 123.06(17) ?
    C5 N2 C8 . . 109.07(14) ?
    C5 N2 C13 . . 124.26(16) ?
    C8 N2 C13 . . 125.14(15) ?
    C19 C18 C23 . . 117.57(16) ?
    C19 C18 C17 . . 106.66(15) ?
    C23 C18 C17 . . 135.75(17) ?
    C22 C23 C18 . . 119.34(18) ?
    C22 C23 H23 . . 120.3 ?
    C18 C23 H23 . . 120.3 ?
    C16 N3 C19 . . 108.84(15) ?
    C16 N3 C24 . . 124.81(16) ?
    C19 N3 C24 . . 126.19(16) ?
    C16 C17 C18 . . 106.03(16) ?
    C16 C17 C3 . . 124.76(17) ?
    C18 C17 C3 . . 128.89(16) ?
    C12 C7 C8 . . 118.80(17) ?
    C12 C7 C6 . . 134.27(16) ?
    C8 C7 C6 . . 106.86(15) ?
    C10 C9 C8 . . 116.94(17) ?
    C10 C9 H9 . . 121.5 ?
    C8 C9 H9 . . 121.5 ?
    C15 C14 C13 . . 175.8(2) ?
    N3 C16 C17 . . 110.56(17) ?
    N3 C16 H16 . . 124.7 ?
    C17 C16 H16 . . 124.7 ?
    N2 C13 C14 . . 110.29(15) ?
    N2 C13 H13A . . 109.6 ?
    C14 C13 H13A . . 109.6 ?
    N2 C13 H13B . . 109.6 ?
    C14 C13 H13B . . 109.6 ?
    H13A C13 H13B . . 108.1 ?
    N2 C8 C9 . . 129.68(17) ?
    N2 C8 C7 . . 107.57(16) ?
    C9 C8 C7 . . 122.74(17) ?
    O2 C4 N1 . . 124.49(17) ?
    O2 C4 C3 . . 128.73(16) ?
    N1 C4 C3 . . 106.75(14) ?
    C21 C22 C23 . . 121.13(19) ?
    C21 C22 H22 . . 119.4 ?
    C23 C22 H22 . . 119.4 ?
    C12 C11 C10 . . 121.12(18) ?
    C12 C11 H11 . . 119.4 ?
    C10 C11 H11 . . 119.4 ?
    N2 C5 C6 . . 109.78(16) ?
    N2 C5 H5 . . 125.1 ?
    C6 C5 H5 . . 125.1 ?
    C1 N1 C4 . . 110.35(15) ?
    C1 N1 H1 . . 124.8 ?
    C4 N1 H1 . . 124.8 ?
    C9 C10 C11 . . 121.56(18) ?
    C9 C10 H10 . . 119.2 ?
    C11 C10 H10 . . 119.2 ?
    C3 C2 C6 . . 129.71(17) ?
    C3 C2 C1 . . 108.11(15) ?
    C6 C2 C1 . . 122.18(15) ?
    C14 C15 H15 . . 180.0 ?
    C5 C6 C7 . . 106.70(15) ?
    C5 C6 C2 . . 126.26(17) ?
    C7 C6 C2 . . 126.90(15) ?
    C2 C3 C17 . . 131.66(16) ?
    C2 C3 C4 . . 107.35(15) ?
    C17 C3 C4 . . 120.44(15) ?
    C20 C21 C22 . . 121.54(19) ?
    C20 C21 H21 . . 119.2 ?
    C22 C21 H21 . . 119.2 ?
    C26 C25 C24 . . 179.5(2) ?
    O1 C1 N1 . . 125.03(17) ?
    O1 C1 C2 . . 127.66(16) ?
    N1 C1 C2 . . 107.30(14) ?
    N3 C24 C25 . . 111.76(16) ?
    N3 C24 H24A . . 109.3 ?
    C25 C24 H24A . . 109.3 ?
    N3 C24 H24B . . 109.3 ?
    C25 C24 H24B . . 109.3 ?
    H24A C24 H24B . . 107.9 ?
    C25 C26 H26 . . 180.0 ?
loop_
    _geom_torsion_atom_site_label_1
    _geom_torsion_atom_site_label_2
    _geom_torsion_atom_site_label_3
    _geom_torsion_atom_site_label_4
    _geom_torsion_site_symmetry_1
    _geom_torsion_site_symmetry_2
    _geom_torsion_site_symmetry_3
    _geom_torsion_site_symmetry_4
    _geom_torsion
    _geom_torsion_publ_flag
    C21 C20 C19 N3 . . . . 179.63(18) ?
    C21 C20 C19 C18 . . . . -1.3(3) ?
    N3 C19 C18 C23 . . . . -179.89(15) ?
    C20 C19 C18 C23 . . . . 0.8(3) ?
    N3 C19 C18 C17 . . . . 1.25(19) ?
    C20 C19 C18 C17 . . . . -178.03(16) ?
    C19 C18 C23 C22 . . . . 0.0(3) ?
    C17 C18 C23 C22 . . . . 178.43(19) ?
    C20 C19 N3 C16 . . . . 177.35(18) ?
    C18 C19 N3 C16 . . . . -1.9(2) ?
    C20 C19 N3 C24 . . . . 1.8(3) ?
    C18 C19 N3 C24 . . . . -177.39(17) ?
    C19 C18 C17 C16 . . . . -0.2(2) ?
    C23 C18 C17 C16 . . . . -178.7(2) ?
    C19 C18 C17 C3 . . . . 173.55(18) ?
    C23 C18 C17 C3 . . . . -5.0(3) ?
    C11 C12 C7 C8 . . . . 1.3(2) ?
    C11 C12 C7 C6 . . . . 177.89(18) ?
    C19 N3 C16 C17 . . . . 1.8(2) ?
    C24 N3 C16 C17 . . . . 177.39(17) ?
    C18 C17 C16 N3 . . . . -1.0(2) ?
    C3 C17 C16 N3 . . . . -175.05(17) ?
    C5 N2 C13 C14 . . . . 84.9(2) ?
    C8 N2 C13 C14 . . . . -79.4(2) ?
    C5 N2 C8 C9 . . . . -179.60(18) ?
    C13 N2 C8 C9 . . . . -13.3(3) ?
    C5 N2 C8 C7 . . . . 1.29(19) ?
    C13 N2 C8 C7 . . . . 167.59(15) ?
    C10 C9 C8 N2 . . . . -176.65(17) ?
    C10 C9 C8 C7 . . . . 2.4(3) ?
    C12 C7 C8 N2 . . . . 176.07(15) ?
    C6 C7 C8 N2 . . . . -1.36(19) ?
    C12 C7 C8 C9 . . . . -3.1(3) ?
    C6 C7 C8 C9 . . . . 179.45(16) ?
    C18 C23 C22 C21 . . . . -0.3(3) ?
    C7 C12 C11 C10 . . . . 1.1(3) ?
    C8 N2 C5 C6 . . . . -0.7(2) ?
    C13 N2 C5 C6 . . . . -167.15(15) ?
    O2 C4 N1 C1 . . . . 176.33(18) ?
    C3 C4 N1 C1 . . . . -1.9(2) ?
    C8 C9 C10 C11 . . . . 0.1(3) ?
    C12 C11 C10 C9 . . . . -1.8(3) ?
    N2 C5 C6 C7 . . . . -0.17(19) ?
    N2 C5 C6 C2 . . . . 175.86(16) ?
    C12 C7 C6 C5 . . . . -175.92(18) ?
    C8 C7 C6 C5 . . . . 0.94(19) ?
    C12 C7 C6 C2 . . . . 8.1(3) ?
    C8 C7 C6 C2 . . . . -175.05(16) ?
    C3 C2 C6 C5 . . . . -134.3(2) ?
    C1 C2 C6 C5 . . . . 46.1(3) ?
    C3 C2 C6 C7 . . . . 40.9(3) ?
    C1 C2 C6 C7 . . . . -138.68(18) ?
    C6 C2 C3 C17 . . . . 11.6(3) ?
    C1 C2 C3 C17 . . . . -168.76(19) ?
    C6 C2 C3 C4 . . . . -177.07(17) ?
    C1 C2 C3 C4 . . . . 2.5(2) ?
    C16 C17 C3 C2 . . . . -157.5(2) ?
    C18 C17 C3 C2 . . . . 29.8(3) ?
    C16 C17 C3 C4 . . . . 32.1(3) ?
    C18 C17 C3 C4 . . . . -140.54(18) ?
    O2 C4 C3 C2 . . . . -178.66(18) ?
    N1 C4 C3 C2 . . . . -0.5(2) ?
    O2 C4 C3 C17 . . . . -6.2(3) ?
    N1 C4 C3 C17 . . . . 171.94(16) ?
    C19 C20 C21 C22 . . . . 0.9(3) ?
    C23 C22 C21 C20 . . . . -0.1(3) ?
    C4 N1 C1 O1 . . . . -175.96(18) ?
    C4 N1 C1 C2 . . . . 3.4(2) ?
    C3 C2 C1 O1 . . . . 175.62(18) ?
    C6 C2 C1 O1 . . . . -4.7(3) ?
    C3 C2 C1 N1 . . . . -3.8(2) ?
    C6 C2 C1 N1 . . . . 175.90(16) ?
    C16 N3 C24 C25 . . . . 52.3(3) ?
    C19 N3 C24 C25 . . . . -132.89(19) ?
loop_
    _geom_hbond_atom_site_label_D
    _geom_hbond_atom_site_label_H
    _geom_hbond_atom_site_label_A
    _geom_hbond_site_symmetry_A
    _geom_hbond_distance_DH
    _geom_hbond_distance_HA
    _geom_hbond_distance_DA
    _geom_hbond_angle_DHA
    N1 H1 O1 2_566 0.88 2.01 2.872(2) 165.4
data_global
_journal_date_recd_electronic     2013-04-30
_journal_date_accepted     2013-05-10
_journal_name_full     'Acta Crystallographica, Section E'
_journal_year     2013
_journal_volume     69
_journal_issue      6
_journal_page_first     o924
_journal_page_last     o925
_journal_paper_category     QO
_journal_paper_doi     10.1107/S1600536813012889
_journal_coeditor_code     LH5613
_publ_contact_author_name     'Mu-Hua Huang'
_publ_contact_author_address
;
School of Materials Science and Engineering
Beijing Institute of Technology
Beijing 100081
People's Republic of China
;
_publ_contact_author_email     'mhhuang@bit.edu.cn'
_publ_contact_author_fax     '0086-10-68911608'
_publ_contact_author_phone     '0086-10-68911608'
_publ_section_title
;
3,4-Bis[1-(prop-2-ynyl)-1<i>H</i>-indol-3-yl]-1<i>H</i>-pyrrole-2,5-dione
;
loop_
    _publ_author_name
    _publ_author_footnote
    _publ_author_address
    'Huang, Mu-Hua' .
;
School of Materials Science and Engineering
Beijing Institute of Technology
Beijing 100081
People's Republic of China
;
    'Gao, Yong-Chen' .
;
Department of Chemistry, Zhengzhou University, Zhengzhou 450052
People's Republic of China
;
    'Yang, Feng-Ling' .
;
Department of Chemistry, Zhengzhou University, Zhengzhou 450052
People's Republic of China
;
    'Luo, Yun-Jun' .
;
School of Materials Science and Engineering
Beijing Institute of Technology
Beijing 100081
People's Republic of China
;
