# Supplementary material for: 3,4-Bis[1-(prop-2-yn­yl)-1H-indol-3-yl]-1H-pyrrole-2,5-dione
Source: Acta Crystallogr Sect E Struct Rep Online. 2013 May 18;69(Pt 6):o924–5. doi: 10.1107/S1600536813012889 (PMC3685074; doi:10.1107/S1600536813012889)
Supplement: Supplementary file 2 [file e-69-0o924-Isup2.hkl]

# 
# h,k,l, Fc-squared, Fo-squared, sigma(Fo-squared) and status flag 
# 
data_I
_shelx_title               'exp_1036 in P-1' 
_shelx_refln_list_code      4 
_shelx_F_calc_maximum      114.04 
_exptl_crystal_F_000       420.00 
_reflns_d_resolution_high  0.8108 
 
loop_ 
 _symmetry_equiv_pos_as_xyz 
 'x, y, z' 
 '-x, -y, -z' 
 
_cell_length_a     8.8015 
_cell_length_b    11.2619 
_cell_length_c    11.8376 
_cell_angle_alpha  62.860 
_cell_angle_beta   73.626 
_cell_angle_gamma  79.593 
 
_shelx_F_squared_multiplier     1.000 
 
loop_ 
 _refln_index_h 
 _refln_index_k 
 _refln_index_l 
 _refln_F_squared_calc 
 _refln_F_squared_meas 
 _refln_F_squared_sigma 
 _refln_observed_status 
   2   0   0        3.17        4.05      1.86 o 
   3   0   0       58.71       70.16      5.53 o 
   4   0   0      400.38      405.60     15.12 o 
   5   0   0        0.06       -1.48      2.74 o 
   6   0   0        6.09        2.06      2.83 o 
   7   0   0      263.02      253.00     15.86 o 
   8   0   0      110.59      108.92     11.53 o 
   9   0   0      497.37      522.01     26.93 o 
  10   0   0       41.21       44.04      9.18 o 
 -10   1   0        0.10       11.06      5.98 o 
  -9   1   0      215.61      227.53     17.86 o 
  -8   1   0       26.20       23.99      6.43 o 
  -7   1   0        0.43       -3.40      3.40 o 
  -6   1   0       46.68       50.10      6.96 o 
  -5   1   0       14.75       18.88      1.54 o 
  -4   1   0       84.90       95.01      7.31 o 
  -3   1   0       40.94       49.52      4.73 o 
  -2   1   0     8935.19     8576.33    202.90 o 
  -1   1   0       61.65       51.58      3.07 o 
   2   1   0     1107.46     1043.44     19.93 o 
   3   1   0      742.26      774.86     19.10 o 
   4   1   0     1392.99     1420.44     31.18 o 
   5   1   0      229.87      278.76     13.63 o 
   6   1   0        0.40        0.61      2.44 o 
   7   1   0        0.92        7.30      4.88 o 
   8   1   0      222.27      220.44     16.04 o 
   9   1   0       44.68       41.07      8.06 o 
  10   1   0        5.05        7.77      5.14 o 
 -10   2   0       35.03       25.50      7.87 o 
  -9   2   0       47.71       51.93      8.89 o 
  -8   2   0       15.31        6.42      3.56 o 
  -7   2   0       70.62       71.19      8.83 o 
  -6   2   0        0.00        4.57      3.59 o 
  -5   2   0       42.40       53.37      6.31 o 
  -4   2   0      572.96      591.62     19.12 o 
  -3   2   0     4223.11     4244.11     45.19 o 
  -2   2   0        2.52        3.75      1.14 o 
  -1   2   0     3271.42     3316.60     26.85 o 
   0   2   0      134.84      102.30      4.61 o 
   1   2   0       93.29      104.05      1.60 o 
   2   2   0      298.15      288.17      4.88 o 
   3   2   0       22.71       21.49      3.42 o 
   4   2   0        5.27        5.41      1.36 o 
   5   2   0       71.40       85.30      7.57 o 
   6   2   0        3.44        3.01      3.19 o 
   7   2   0      332.65      336.25     17.89 o 
   8   2   0       75.49       80.73      9.57 o 
   9   2   0        1.08        7.48      4.91 o 
  10   2   0       36.25       52.07      9.46 o 
  -9   3   0        5.38        1.09      3.18 o 
  -8   3   0        7.69        1.85      4.39 o 
  -7   3   0      169.04      176.91     13.64 o 
  -6   3   0        2.24       -1.72      2.86 o 
  -5   3   0      329.62      325.05     15.60 o 
  -4   3   0      622.84      693.51     15.33 o 
  -3   3   0      275.30      272.62      8.26 o 
  -2   3   0      357.07      397.92      7.56 o 
  -1   3   0      544.05      466.45      6.48 o 
   0   3   0       37.35       34.96      3.53 o 
   1   3   0      245.06      222.06     10.60 o 
   2   3   0      586.98      518.93      6.16 o 
   3   3   0      666.21      728.50     11.98 o 
   4   3   0        0.11        1.79      1.40 o 
   5   3   0        0.00        0.90      0.96 o 
   6   3   0        0.06       -0.15      2.41 o 
   7   3   0       41.27       34.90      6.41 o 
   8   3   0      186.13      191.06     14.77 o 
   9   3   0       51.24       43.94      8.06 o 
  10   3   0        0.22        5.02      3.96 o 
  -9   4   0        9.80        8.65      4.42 o 
  -8   4   0       69.14       80.71     10.63 o 
  -7   4   0      172.93      169.42     13.61 o 
  -6   4   0        4.24        4.45      4.18 o 
  -5   4   0       12.87       11.21      4.88 o 
  -4   4   0        0.01       -1.22      3.15 o 
  -3   4   0       38.67       40.77      3.54 o 
  -2   4   0       10.91        9.47      1.39 o 
  -1   4   0      493.33      503.57      7.00 o 
   0   4   0       19.81       12.46      2.66 o 
   1   4   0      512.16      508.59      9.70 o 
   2   4   0      657.68      665.07      8.28 o 
   3   4   0      227.61      263.17      5.75 o 
   4   4   0      423.17      474.87     11.37 o 
   5   4   0       40.47       33.38      2.89 o 
   6   4   0       80.49       84.35      4.33 o 
   7   4   0      166.26      180.14     12.79 o 
   8   4   0        3.11        5.50      4.34 o 
   9   4   0        0.19       -0.14      3.92 o 
  10   4   0      110.15      108.80     12.98 o 
  -9   5   0       33.37       21.81      6.34 o 
  -8   5   0      110.28      132.62     13.31 o 
  -7   5   0        0.02       10.31      4.75 o 
  -6   5   0       11.90       10.25      2.87 o 
  -5   5   0       68.04       75.12      5.75 o 
  -4   5   0       47.57       53.31      4.46 o 
  -3   5   0        0.04        0.73      2.68 o 
  -2   5   0      311.47      322.54      6.69 o 
  -1   5   0      167.76      161.42      5.70 o 
   0   5   0      157.48      174.28      4.97 o 
   1   5   0     1544.03     1523.28     45.99 o 
   2   5   0       84.80       99.76      4.74 o 
   3   5   0      319.47      303.59      7.65 o 
   4   5   0       77.31       92.64      3.86 o 
   5   5   0      251.81      249.46     12.27 o 
   6   5   0      125.39      112.91      9.68 o 
   7   5   0       27.44       25.97      5.45 o 
   8   5   0        2.89        8.98      4.33 o 
   9   5   0        0.37        2.90      4.51 o 
  -8   6   0       24.14       30.93      7.19 o 
  -7   6   0        1.70        5.85      4.03 o 
  -6   6   0      113.29      100.53      9.60 o 
  -5   6   0       86.27       95.54      6.62 o 
  -4   6   0        9.64        9.68      2.57 o 
  -3   6   0       19.20       25.12      4.82 o 
  -2   6   0      296.39      281.85      9.06 o 
  -1   6   0      851.73      877.08     15.39 o 
   0   6   0      329.80      380.42      8.19 o 
   1   6   0     1269.08     1287.67     31.46 o 
   2   6   0      166.04      145.67      8.10 o 
   3   6   0       17.55       23.63      1.55 o 
   4   6   0       14.65       15.61      1.73 o 
   5   6   0      159.19      137.00     12.60 o 
   6   6   0        7.16        6.62      1.80 o 
   7   6   0      469.02      407.28     19.16 o 
   8   6   0       35.71       55.35      8.02 o 
   9   6   0       35.65       46.89      8.17 o 
  -8   7   0        9.62        4.30      3.69 o 
  -7   7   0       12.81       13.54      9.84 o 
  -6   7   0        0.00       -1.12      2.40 o 
  -5   7   0       15.25       14.23      3.44 o 
  -4   7   0     1090.41     1063.14     21.82 o 
  -3   7   0      131.76      125.59      6.31 o 
  -2   7   0      323.54      355.20      9.55 o 
  -1   7   0        3.61        1.89      3.23 o 
   0   7   0      107.83      112.20      4.40 o 
   1   7   0      304.46      339.66     15.99 o 
   2   7   0        4.32        5.86      3.03 o 
   3   7   0        5.02        7.70      3.61 o 
   4   7   0        9.37        3.76      1.72 o 
   5   7   0      960.22      885.07     18.83 o 
   6   7   0        4.38        6.27      1.77 o 
   7   7   0       18.01       13.60      3.37 o 
   8   7   0       70.82       54.10      5.94 o 
  -7   8   0        5.10        8.53      3.74 o 
  -6   8   0       36.62       33.03      4.73 o 
  -5   8   0        5.69        4.07      2.53 o 
  -4   8   0       61.41       59.99      5.18 o 
  -3   8   0      272.11      278.45     10.92 o 
  -2   8   0      104.24       89.26      4.64 o 
  -1   8   0        0.01       -0.98      2.91 o 
   0   8   0      101.66      104.01      4.28 o 
   1   8   0       63.53       55.29      7.29 o 
   2   8   0      122.00      116.62     10.29 o 
   3   8   0       87.76       80.12      8.95 o 
   4   8   0       16.52       16.38      4.71 o 
   5   8   0       59.51       60.55      8.57 o 
   6   8   0       21.57       24.28      6.72 o 
   7   8   0        0.00       -0.92      3.63 o 
   8   8   0        2.60        4.25      5.45 o 
  -6   9   0        6.20        6.39      5.34 o 
  -5   9   0        0.05       -1.45      3.69 o 
  -4   9   0       20.34       19.64      6.15 o 
  -3   9   0        0.29        2.49      4.25 o 
  -2   9   0      451.38      475.66     22.55 o 
  -1   9   0      497.22      503.47     22.89 o 
   0   9   0        7.42        3.82      3.49 o 
   1   9   0       56.48       66.21      8.15 o 
   2   9   0      929.23      909.21     31.32 o 
   3   9   0       15.29       15.99      4.76 o 
   4   9   0      102.55       85.00      7.67 o 
   5   9   0       29.55       46.01      8.56 o 
   6   9   0      172.22      169.83     15.40 o 
   7   9   0        1.62       -0.88      3.31 o 
  -5  10   0        1.21       -2.37      3.82 o 
  -4  10   0        0.99       -1.24      3.24 o 
  -3  10   0       15.86       17.95      5.20 o 
  -2  10   0        9.15        2.91      4.52 o 
  -1  10   0      232.99      251.11     17.03 o 
   0  10   0       23.23       22.95      5.74 o 
   1  10   0        5.41        1.99      3.72 o 
   2  10   0      254.38      238.51     16.58 o 
   3  10   0       26.84       26.83      6.46 o 
   4  10   0       26.29       27.38      6.68 o 
   5  10   0        2.70        1.75      2.30 o 
   6  10   0        0.61        3.05      3.84 o 
  -4  11   0       23.30       28.69      7.08 o 
  -3  11   0       48.24       47.77      8.81 o 
  -2  11   0        7.20       18.07      6.76 o 
  -1  11   0       46.94       47.33      8.36 o 
   0  11   0      234.91      226.98     17.10 o 
   1  11   0       11.33       26.14      6.21 o 
   2  11   0       16.76       23.01      6.87 o 
   3  11   0       13.86       12.97      4.92 o 
   4  11   0        7.63       13.32      5.38 o 
   5  11   0       12.10        5.14      3.59 o 
  -1  12   0        0.12        0.88      3.56 o 
   0  12   0        0.00        0.32      3.93 o 
   1  12   0       64.49       81.41     11.11 o 
   2  12   0       25.74       28.92      7.12 o 
   3  12   0        1.76       -4.13      4.13 o 
  -4 -11   1       74.00       84.02     11.29 o 
  -3 -11   1      193.30      188.38     16.45 o 
  -2 -11   1       93.60      105.64     12.64 o 
  -1 -11   1        1.64        2.82      3.88 o 
   0 -11   1      105.48      104.53     12.18 o 
   1 -11   1       58.96       70.05     10.17 o 
   2 -11   1       34.70       34.75      8.21 o 
   3 -11   1        5.11        5.18      3.83 o 
  -5 -10   1      239.21      239.04     19.02 o 
  -4 -10   1        0.10        1.13      3.65 o 
  -3 -10   1       16.57       23.78      6.98 o 
  -2 -10   1        8.20        8.57      4.85 o 
  -1 -10   1      113.93      113.45     12.10 o 
   0 -10   1        0.83       -2.24      4.23 o 
   1 -10   1       27.65       32.87      7.06 o 
   2 -10   1      185.98      188.45     15.74 o 
   3 -10   1        5.17       12.09      5.45 o 
   4 -10   1        0.00        7.09      4.66 o 
   5 -10   1       17.13       15.31      6.35 o 
  -6  -9   1      136.06      161.69     15.59 o 
  -5  -9   1       19.95       19.78      6.63 o 
  -4  -9   1        5.95        7.58      4.51 o 
  -3  -9   1       13.11       10.73      5.07 o 
  -2  -9   1       61.52       61.18      8.54 o 
  -1  -9   1       44.11       61.94      8.90 o 
   0  -9   1      439.69      408.78     21.36 o 
   1  -9   1       11.96       11.70      4.25 o 
   2  -9   1      422.25      428.15     22.38 o 
   3  -9   1       38.69       48.04      8.27 o 
   4  -9   1       39.09       36.18      7.30 o 
   5  -9   1       22.81       25.41      6.98 o 
   6  -9   1        0.26       -1.16      4.39 o 
  -7  -8   1      131.11      116.78     13.24 o 
  -6  -8   1      233.23      223.10     17.36 o 
  -5  -8   1       40.95       51.47      8.89 o 
  -4  -8   1      288.60      300.35     18.64 o 
  -3  -8   1      152.43      145.92     12.61 o 
  -2  -8   1      313.56      271.26     16.58 o 
  -1  -8   1        8.39        7.83      3.90 o 
   0  -8   1       43.50       40.01      6.58 o 
   1  -8   1        4.91        8.37      4.23 o 
   2  -8   1        4.79       -0.19      3.08 o 
   3  -8   1      417.13      422.00     21.73 o 
   4  -8   1       45.70       38.76      7.37 o 
   5  -8   1      108.22      102.28      7.12 o 
   6  -8   1       23.33       24.27      4.07 o 
   7  -8   1       73.35       77.21     11.39 o 
  -8  -7   1       10.22       17.28      5.78 o 
  -7  -7   1       11.50       16.27      5.96 o 
  -6  -7   1       16.56       17.67      5.56 o 
  -5  -7   1       35.20       42.26      3.99 o 
  -4  -7   1      528.98      514.42     16.34 o 
  -3  -7   1       41.27       39.95      2.48 o 
  -2  -7   1       40.17       36.42      6.03 o 
  -1  -7   1       21.88       24.79      5.11 o 
   0  -7   1        2.24        1.44      3.02 o 
   1  -7   1       84.37       75.97      4.08 o 
   2  -7   1       79.42       76.38      4.10 o 
   3  -7   1       27.97       30.71      5.44 o 
   4  -7   1        0.00       -1.54      1.54 o 
   5  -7   1      140.02      151.74      8.47 o 
   6  -7   1        1.44        5.33      2.87 o 
   7  -7   1       11.89        5.46      2.91 o 
   8  -7   1       63.87       42.69      7.73 o 
  -8  -6   1       87.95       84.34      9.57 o 
  -7  -6   1      141.00      152.78      8.99 o 
  -6  -6   1        6.48        2.38      1.98 o 
  -5  -6   1       22.13       23.75      3.15 o 
  -4  -6   1       25.09       23.82      2.80 o 
  -3  -6   1       63.99       62.00      8.28 o 
  -2  -6   1        8.62        9.83      2.77 o 
  -1  -6   1       41.64       28.71      4.78 o 
   0  -6   1      447.62      432.74     18.63 o 
   1  -6   1       83.22       75.02      8.92 o 
   2  -6   1       50.17       46.08      3.45 o 
   3  -6   1       73.18       76.90      4.91 o 
   4  -6   1       10.71       14.47      2.72 o 
   5  -6   1       36.71       31.56      3.98 o 
   6  -6   1       20.30       22.51      7.58 o 
   7  -6   1        7.45       11.87      3.52 o 
   8  -6   1       30.07       19.65      6.04 o 
  -9  -5   1        4.49        2.60      3.58 o 
  -8  -5   1        2.09        0.84      3.22 o 
  -7  -5   1        0.88        2.61      3.25 o 
  -6  -5   1       53.16       50.35      6.47 o 
  -5  -5   1      127.64      125.34      8.13 o 
  -4  -5   1      618.65      636.29     10.84 o 
  -3  -5   1       18.42       24.22      2.51 o 
  -2  -5   1        4.05        5.66      1.10 o 
  -1  -5   1      400.41      409.73     16.24 o 
   0  -5   1       19.12       15.45      0.86 o 
   1  -5   1        3.80        2.00      0.85 o 
   2  -5   1      946.20      985.48     16.49 o 
   3  -5   1       20.92       21.75      2.87 o 
   4  -5   1       18.35       19.30      3.08 o 
   5  -5   1       28.92       33.79      4.21 o 
   6  -5   1      230.42      220.27     10.54 o 
   7  -5   1       10.94        8.13      3.72 o 
   8  -5   1      284.01      274.33     18.68 o 
   9  -5   1       27.58       37.90      8.46 o 
  -9  -4   1        7.18        7.75      4.34 o 
  -8  -4   1        2.34        1.25      2.86 o 
  -7  -4   1      154.49      144.13     11.76 o 
  -6  -4   1      187.66      171.59      6.92 o 
  -5  -4   1      101.20      100.66      8.18 o 
  -4  -4   1       32.66       28.49      2.59 o 
  -3  -4   1      724.41      757.62      9.19 o 
  -2  -4   1      490.06      485.19     10.27 o 
  -1  -4   1       87.54       93.57      4.99 o 
   0  -4   1      100.05      108.14      4.72 o 
   1  -4   1       72.44       63.36      2.90 o 
   2  -4   1      108.46      136.40      5.28 o 
   3  -4   1     2767.58     2808.75     35.64 o 
   4  -4   1      289.89      291.11     21.59 o 
   5  -4   1      105.65      110.46      6.71 o 
   6  -4   1      754.84      745.74     19.50 o 
   7  -4   1       79.53       64.03      8.47 o 
   8  -4   1        8.89       10.16      5.05 o 
   9  -4   1       10.59       25.08      6.74 o 
  -9  -3   1       27.51       28.65      7.50 o 
  -8  -3   1        6.06        7.57      4.35 o 
  -7  -3   1      465.98      445.37     20.96 o 
  -6  -3   1       98.58       94.50      3.76 o 
  -5  -3   1       37.75       33.83      5.08 o 
  -4  -3   1       27.57       34.27      4.48 o 
  -3  -3   1       22.74       24.78      2.24 o 
  -2  -3   1      789.13      813.85     14.36 o 
  -1  -3   1      129.84      135.61      7.42 o 
   0  -3   1       29.71       19.57      3.25 o 
   1  -3   1      364.72      326.52      6.71 o 
   2  -3   1      105.85       84.23      4.08 o 
   3  -3   1      123.46      160.90      6.60 o 
   4  -3   1       22.81       29.57      4.07 o 
   5  -3   1        2.63        3.61      2.22 o 
   6  -3   1      157.28      142.97      8.20 o 
   7  -3   1      424.67      442.07     21.36 o 
   8  -3   1       13.31       18.70      6.10 o 
   9  -3   1       83.29       66.73     10.00 o 
 -10  -2   1       64.23       95.03     12.35 o 
  -9  -2   1       66.49       68.68      9.99 o 
  -8  -2   1       51.43       57.37      8.56 o 
  -7  -2   1      202.71      198.19     14.17 o 
  -6  -2   1       20.32       16.95      4.42 o 
  -5  -2   1       44.51       43.92      2.84 o 
  -4  -2   1     2095.87     2151.93     41.60 o 
  -3  -2   1       11.99       13.68      2.79 o 
  -2  -2   1       56.79       47.20      2.58 o 
  -1  -2   1     3746.56     3563.63     31.27 o 
   0  -2   1     2209.35     2215.59     35.96 o 
   1  -2   1     4007.41     4076.50     40.33 o 
   2  -2   1       31.50       37.81      2.12 o 
   3  -2   1      258.18      276.70      9.82 o 
   4  -2   1        2.86        6.36      2.09 o 
   5  -2   1      858.74      887.21     19.02 o 
   6  -2   1       11.90       15.02      4.22 o 
   7  -2   1       43.38       48.49      7.32 o 
   8  -2   1       11.02       11.48      5.53 o 
   9  -2   1       59.59       54.28      9.26 o 
  10  -2   1        1.91        5.91      5.08 o 
 -10  -1   1        3.56        0.33      4.44 o 
  -9  -1   1       74.43       75.70     10.63 o 
  -8  -1   1      290.19      257.34     17.49 o 
  -7  -1   1      156.69      175.62     13.57 o 
  -6  -1   1      627.16      659.68     24.22 o 
  -5  -1   1       60.69       68.14      7.10 o 
  -4  -1   1       63.24       57.31      5.79 o 
  -3  -1   1     1396.73     1395.94     28.54 o 
  -2  -1   1      188.82      135.78      6.25 o 
  -1  -1   1     7105.36     6585.08     84.91 o 
   0  -1   1      195.92      198.71      6.09 o 
   1  -1   1     3688.18     3277.34     47.10 o 
   2  -1   1     6276.39     6145.23     59.66 o 
   3  -1   1     1298.60     1238.70     22.25 o 
   4  -1   1        8.26        6.65      1.96 o 
   5  -1   1       26.42       25.78      4.67 o 
   6  -1   1       59.80       62.29      7.40 o 
   7  -1   1        1.07        4.79      3.36 o 
   8  -1   1        0.00       -0.32      3.01 o 
   9  -1   1      277.26      292.34     20.05 o 
  10  -1   1       45.69       48.47      9.08 o 
 -10   0   1       11.41       16.61      6.98 o 
  -9   0   1       55.43       47.03      8.92 o 
  -8   0   1      266.10      253.56     17.60 o 
  -7   0   1       71.72       70.32      8.84 o 
  -6   0   1       41.91       50.71      7.17 o 
  -5   0   1       13.22       21.62      4.61 o 
  -4   0   1       20.29       19.55      4.05 o 
  -3   0   1      509.81      506.84     15.54 o 
  -2   0   1        0.01       -0.04      1.74 o 
  -1   0   1      404.41      375.19      8.90 o 
   2   0   1       84.14      115.27      3.93 o 
   3   0   1        5.69        3.15      2.31 o 
   4   0   1      281.48      366.17     14.28 o 
   5   0   1        0.04       -0.43      2.80 o 
   6   0   1      165.81      167.60     11.70 o 
   7   0   1      188.03      179.73     13.29 o 
   8   0   1       18.45       13.68      5.10 o 
   9   0   1       25.69       30.57      7.18 o 
  10   0   1        1.73       -1.03      4.28 o 
 -10   1   1        0.01        6.69      5.33 o 
  -9   1   1       11.91       17.77      6.66 o 
  -8   1   1      289.70      304.51     19.40 o 
  -7   1   1      152.29      190.16     14.16 o 
  -6   1   1      456.06      462.42     20.59 o 
  -5   1   1        2.81       -3.25      3.25 o 
  -4   1   1      769.74      847.33     23.90 o 
  -3   1   1       15.42       14.08      1.29 o 
  -2   1   1        3.57       10.23      1.23 o 
   2   1   1       47.84       53.35      2.12 o 
   3   1   1      819.38      870.49     21.29 o 
   4   1   1       37.65       34.50      3.23 o 
   5   1   1      300.58      294.76     14.15 o 
   6   1   1       47.42       31.39      5.84 o 
   7   1   1        0.01       -0.81      3.24 o 
   8   1   1      522.69      501.51     23.96 o 
   9   1   1      115.85      124.43     12.54 o 
  10   1   1        7.80        3.25      4.35 o 
  -9   2   1      107.45      110.59     12.68 o 
  -8   2   1      105.50      123.83     12.45 o 
  -7   2   1        6.25        1.73      3.52 o 
  -6   2   1       59.44       60.48      2.91 o 
  -5   2   1       68.14       77.11      3.65 o 
  -4   2   1       71.12       74.77      3.62 o 
  -3   2   1     1476.33     1524.49     31.48 o 
  -2   2   1     2386.99     2376.60     27.72 o 
  -1   2   1      783.36      738.68     10.41 o 
   0   2   1      530.61      522.39      9.71 o 
   1   2   1        9.65        9.84      1.39 o 
   2   2   1      654.40      667.70      7.05 o 
   3   2   1       49.83       38.65      3.74 o 
   4   2   1      138.59      174.01      9.53 o 
   5   2   1      163.83      174.44     10.71 o 
   6   2   1        4.70        2.27      3.14 o 
   7   2   1     1100.49     1107.27     34.08 o 
   8   2   1       29.17       38.72      7.23 o 
   9   2   1      201.56      207.51     16.49 o 
  10   2   1       61.85       48.95      9.03 o 
  -9   3   1      234.89      252.47     19.39 o 
  -8   3   1       97.59       99.22     11.56 o 
  -7   3   1      147.53      115.32     11.13 o 
  -6   3   1      245.07      252.13      8.15 o 
  -5   3   1      259.02      261.28      8.06 o 
  -4   3   1      314.97      300.85     13.83 o 
  -3   3   1       67.28       73.05      4.29 o 
  -2   3   1        9.30       10.94      1.24 o 
  -1   3   1     1793.67     1704.71     14.23 o 
   0   3   1     1412.35     1335.43     15.34 o 
   1   3   1       31.54       24.23      1.36 o 
   2   3   1      804.84      778.00      8.11 o 
   3   3   1      962.22     1040.84     12.40 o 
   4   3   1       19.80       27.20      2.28 o 
   5   3   1     1767.86     1972.18     24.90 o 
   6   3   1        0.75        4.65      3.04 o 
   7   3   1        3.53        3.24      3.21 o 
   8   3   1       90.24       89.97     10.15 o 
   9   3   1        4.24        0.80      3.51 o 
  10   3   1       16.30       11.22      5.36 o 
  -9   4   1        1.50        5.53      5.41 o 
  -8   4   1       11.87       17.46      5.79 o 
  -7   4   1       58.40       65.83      9.15 o 
  -6   4   1      446.56      435.07     12.11 o 
  -5   4   1       63.46       62.03      7.21 o 
  -4   4   1      935.30      984.03     19.36 o 
  -3   4   1        4.34        1.19      1.61 o 
  -2   4   1     2613.12     2617.81     24.36 o 
  -1   4   1      167.32      167.78      3.55 o 
   0   4   1     1423.16     1470.66     23.58 o 
   1   4   1        5.44        1.10      0.70 o 
   2   4   1        4.23        3.76      0.76 o 
   3   4   1      796.03      855.08     24.32 o 
   4   4   1     1042.18     1017.65     13.55 o 
   5   4   1       73.59       82.54      5.89 o 
   6   4   1        5.76        6.76      1.57 o 
   7   4   1       49.19       59.95      7.81 o 
   8   4   1      154.29      157.91     12.92 o 
   9   4   1       22.18       17.61      6.07 o 
  10   4   1       13.42       12.43      5.27 o 
  -9   5   1        0.01       -5.00      5.00 o 
  -8   5   1       50.71       34.38      7.21 o 
  -7   5   1        9.27        1.41      3.53 o 
  -6   5   1        0.93        3.45      3.51 o 
  -5   5   1      507.44      462.00     14.21 o 
  -4   5   1       14.09       14.73      2.65 o 
  -3   5   1       26.39       40.31      3.59 o 
  -2   5   1       16.10       17.47      2.24 o 
  -1   5   1      268.44      289.66      8.65 o 
   0   5   1      240.27      232.56      4.94 o 
   1   5   1      798.88      835.64      9.34 o 
   2   5   1       56.40       61.42      1.98 o 
   3   5   1        6.63        9.87      1.29 o 
   4   5   1       64.89       60.09      3.22 o 
   5   5   1       17.10       18.18      2.35 o 
   6   5   1       24.72       29.66      3.41 o 
   7   5   1       30.66       35.71      6.19 o 
   8   5   1       21.43       18.32      5.02 o 
   9   5   1       18.84       11.87      4.26 o 
  10   5   1        0.64        5.67      4.44 o 
  -8   6   1        0.13        6.81      4.11 o 
  -7   6   1      123.19      106.53     11.36 o 
  -6   6   1        0.12        3.72      3.58 o 
  -5   6   1       57.71       55.12      5.18 o 
  -4   6   1       25.59       29.32      3.62 o 
  -3   6   1      406.51      369.33     11.69 o 
  -2   6   1        7.70       11.98      2.66 o 
  -1   6   1       11.28       13.98      1.71 o 
   0   6   1        1.58        1.50      0.54 o 
   1   6   1       66.32       50.42      3.28 o 
   2   6   1        3.03        5.99      1.16 o 
   3   6   1       24.96       22.93      1.72 o 
   4   6   1      135.78      124.40      4.45 o 
   5   6   1      143.51      150.25      5.74 o 
   6   6   1      109.78      106.52      5.75 o 
   7   6   1       12.23       11.81      4.10 o 
   8   6   1        0.07        3.04      2.96 o 
   9   6   1       26.14       22.19      5.62 o 
  -8   7   1       10.21       15.50      6.50 o 
  -7   7   1       32.98       25.43      6.16 o 
  -6   7   1       16.85       11.67      5.12 o 
  -5   7   1       18.96       21.31      3.70 o 
  -4   7   1      281.26      271.87     10.36 o 
  -3   7   1      265.17      248.29     14.32 o 
  -2   7   1      388.61      389.82      8.14 o 
  -1   7   1        2.02        1.66      1.77 o 
   0   7   1      196.36      180.76      7.48 o 
   1   7   1      102.42       97.81      4.08 o 
   2   7   1        0.34       -0.02      0.39 o 
   3   7   1       20.12       13.66      1.33 o 
   4   7   1       17.05       20.02      2.44 o 
   5   7   1      306.16      309.50      8.56 o 
   6   7   1       90.41       93.28      4.94 o 
   7   7   1       26.18       19.87      3.62 o 
   8   7   1       73.28       87.91      7.38 o 
   9   7   1        1.33       -1.23      3.59 o 
  -7   8   1        8.87        6.77      4.26 o 
  -6   8   1      176.13      181.68     12.83 o 
  -5   8   1       83.03       67.58      5.93 o 
  -4   8   1       13.73       13.73      2.86 o 
  -3   8   1      100.31       84.16      8.76 o 
  -2   8   1      156.09      145.79      6.42 o 
  -1   8   1      685.41      672.39     23.69 o 
   0   8   1       17.61       21.96      3.90 o 
   1   8   1       33.58       35.38      3.38 o 
   2   8   1       20.12       17.95      1.67 o 
   3   8   1      358.86      323.93      7.34 o 
   4   8   1      248.44      253.23     18.57 o 
   5   8   1      119.58      112.54      6.21 o 
   6   8   1       75.33       78.16      6.30 o 
   7   8   1       34.09       31.98      7.09 o 
   8   8   1      126.69      124.95     13.55 o 
  -6   9   1       80.76       86.91      7.35 o 
  -5   9   1        8.50        8.11      2.87 o 
  -4   9   1       80.51       62.81      7.19 o 
  -3   9   1       24.81       17.66      5.43 o 
  -2   9   1       43.07       44.35      7.10 o 
  -1   9   1        7.74        6.51      1.96 o 
   0   9   1       24.54       22.19      2.49 o 
   1   9   1      820.45      745.03     26.68 o 
   2   9   1       51.36       57.08      7.36 o 
   3   9   1      473.84      479.88     21.40 o 
   4   9   1      123.74      115.71     11.30 o 
   5   9   1      491.03      461.99     23.58 o 
   6   9   1        0.13        0.36      1.95 o 
   7   9   1        0.00       -2.84      4.71 o 
   8   9   1        1.28        4.01      5.32 o 
  -5  10   1        0.27        5.88      4.16 o 
  -4  10   1      112.23      104.28     11.42 o 
  -3  10   1       36.93       36.43      6.92 o 
  -2  10   1      207.54      178.32     13.92 o 
  -1  10   1       71.78       70.76      8.74 o 
   0  10   1       11.69       13.51      4.45 o 
   1  10   1      439.12      439.75     21.35 o 
   2  10   1       23.07       29.23      5.93 o 
   3  10   1      251.08      247.13     16.19 o 
   4  10   1       28.04       31.02      6.12 o 
   5  10   1       84.86       77.54     10.48 o 
   6  10   1       47.92       50.95      5.88 o 
   7  10   1       19.95       31.50      7.38 o 
  -4  11   1       53.71       48.35      8.62 o 
  -3  11   1        7.92        9.28      4.79 o 
  -2  11   1       76.85       92.50     10.63 o 
  -1  11   1      103.16       96.05     10.80 o 
   0  11   1       50.22       57.73      8.63 o 
   1  11   1       80.34       83.42     10.01 o 
   2  11   1        6.18       11.01      4.76 o 
   3  11   1        0.08        4.08      3.78 o 
   4  11   1       17.14       13.20      4.88 o 
   5  11   1       17.18       10.94      3.43 o 
   6  11   1        0.00        5.27      3.69 o 
  -2  12   1       16.31       19.56      5.76 o 
  -1  12   1       26.39       29.77      6.83 o 
   0  12   1       40.94       34.07      7.32 o 
   1  12   1        3.96       15.49      5.75 o 
   2  12   1        8.45        8.90      5.24 o 
   3  12   1      144.31      154.52     14.59 o 
   4  12   1        0.71        5.27      3.84 o 
  -2 -11   2       25.37       40.45      8.54 o 
  -1 -11   2       45.92       60.77     10.39 o 
   0 -11   2       35.12       32.97      7.27 o 
   1 -11   2      156.21      171.07     16.42 o 
   2 -11   2       21.40       32.85      8.05 o 
  -4 -10   2      298.34      299.25     21.23 o 
  -3 -10   2        2.84        1.17      4.26 o 
  -2 -10   2      101.26      113.57     13.07 o 
  -1 -10   2      175.06      175.85     15.61 o 
   0 -10   2       37.68       45.51      8.49 o 
   1 -10   2        7.25       12.08      5.76 o 
   2 -10   2        6.23        0.25      4.08 o 
   3 -10   2        0.00       -1.43      3.73 o 
   4 -10   2       19.51       23.77      7.55 o 
  -6  -9   2      119.91      118.70     13.84 o 
  -5  -9   2        3.00        1.30      4.32 o 
  -4  -9   2       36.91       43.06      8.18 o 
  -3  -9   2        1.14        2.37      4.17 o 
  -2  -9   2       40.55       53.44      8.98 o 
  -1  -9   2      484.06      538.08     26.22 o 
   0  -9   2      245.92      239.16     17.17 o 
   1  -9   2      184.79      184.31     15.24 o 
   2  -9   2        0.44       -2.81      3.68 o 
   3  -9   2       12.50       24.61      6.67 o 
   4  -9   2       50.69       47.89      8.81 o 
   5  -9   2       58.84       62.60     10.23 o 
   6  -9   2       14.24       21.77      8.51 o 
  -7  -8   2       16.06       14.99      5.92 o 
  -6  -8   2       73.09      103.90     12.65 o 
  -5  -8   2      100.49      111.87     12.51 o 
  -4  -8   2       58.27       62.44      9.04 o 
  -3  -8   2        9.87       12.30      5.17 o 
  -2  -8   2        8.01        9.03      4.63 o 
  -1  -8   2       86.05       95.42     10.48 o 
   0  -8   2      252.56      267.64     16.97 o 
   1  -8   2      191.28      202.90     15.01 o 
   2  -8   2      341.87      342.16     19.63 o 
   3  -8   2      156.52      156.43     13.78 o 
   4  -8   2       12.33       10.43      4.70 o 
   5  -8   2        0.31       -0.70      3.29 o 
   6  -8   2        4.15        9.62      6.11 o 
   7  -8   2        0.10        2.22      4.48 o 
  -7  -7   2       56.12       55.51      9.87 o 
  -6  -7   2       27.03       31.96      6.98 o 
  -5  -7   2        7.73       19.53      6.95 o 
  -4  -7   2      329.87      327.83     19.19 o 
  -3  -7   2      605.01      606.82     18.05 o 
  -2  -7   2      212.96      209.69     14.21 o 
  -1  -7   2      458.64      449.70     21.07 o 
   0  -7   2        6.52       17.37      5.23 o 
   1  -7   2       15.01       12.17      4.28 o 
   2  -7   2       16.81       16.34      3.63 o 
   3  -7   2      164.52      161.03     12.80 o 
   4  -7   2       40.74       44.39      4.42 o 
   5  -7   2       94.36       90.98      6.71 o 
   6  -7   2       20.59       19.50      3.81 o 
   7  -7   2       79.60       76.53      7.25 o 
  -8  -6   2        3.48        8.33      5.40 o 
  -7  -6   2        6.04        7.15      4.62 o 
  -6  -6   2       82.18       90.46      6.59 o 
  -5  -6   2      335.84      304.28     11.07 o 
  -4  -6   2      312.76      297.02     22.47 o 
  -3  -6   2       11.04       15.26      3.23 o 
  -2  -6   2        1.32        5.28      2.28 o 
  -1  -6   2      140.90      167.05     11.70 o 
   0  -6   2      118.82      109.49      9.81 o 
   1  -6   2       30.90       28.51      3.61 o 
   2  -6   2       34.69       34.87      2.25 o 
   3  -6   2       35.95       34.37      3.49 o 
   4  -6   2       38.52       35.08      4.21 o 
   5  -6   2      210.65      208.65      9.78 o 
   6  -6   2        9.15        6.24      2.53 o 
   7  -6   2       20.49       20.54      9.25 o 
   8  -6   2       12.66        5.54      2.88 o 
  -8  -5   2       47.12       58.59      8.49 o 
  -7  -5   2       13.21        7.32      3.28 o 
  -6  -5   2       10.16       14.64      4.34 o 
  -5  -5   2       25.44       32.97      5.13 o 
  -4  -5   2        1.31        1.54      1.69 o 
  -3  -5   2        5.26        4.65      0.77 o 
  -2  -5   2      990.38      964.25     15.12 o 
  -1  -5   2      262.96      284.65     14.29 o 
   0  -5   2       13.91       18.65      4.48 o 
   1  -5   2      123.14      132.88      3.42 o 
   2  -5   2      104.67      107.83      3.90 o 
   3  -5   2       37.96       47.38      3.83 o 
   4  -5   2        8.62       12.57      3.07 o 
   5  -5   2      102.12       98.96      6.60 o 
   6  -5   2      400.41      387.65     14.09 o 
   7  -5   2        5.32        2.25      4.03 o 
   8  -5   2        5.91       11.99      5.10 o 
   9  -5   2        2.27        4.56      4.58 o 
  -9  -4   2      180.06      192.08     15.94 o 
  -8  -4   2      202.95      192.02     14.81 o 
  -7  -4   2        5.41        1.87      3.51 o 
  -6  -4   2       13.11       11.03      3.35 o 
  -5  -4   2      526.60      557.37     19.87 o 
  -4  -4   2       24.03       23.33      3.05 o 
  -3  -4   2      582.54      629.33     10.77 o 
  -2  -4   2      101.24       91.05      1.87 o 
  -1  -4   2       67.64       72.97      2.70 o 
   0  -4   2      499.44      474.61     26.07 o 
   1  -4   2       57.94       49.87      2.12 o 
   2  -4   2       68.15       72.95      4.36 o 
   3  -4   2      520.91      611.14     13.64 o 
   4  -4   2        0.04        3.60      2.00 o 
   5  -4   2       17.31       22.63      3.38 o 
   6  -4   2       11.15       15.81      3.22 o 
   7  -4   2        7.64       10.53      3.95 o 
   8  -4   2        0.20        8.04      4.96 o 
   9  -4   2      161.04      196.03     17.02 o 
  -9  -3   2       15.26       14.88      5.61 o 
  -8  -3   2        8.65       10.16      5.19 o 
  -7  -3   2       40.82       56.93      8.11 o 
  -6  -3   2      100.03       98.60      9.13 o 
  -5  -3   2      202.43      217.22     12.28 o 
  -4  -3   2        0.55        1.74      1.87 o 
  -3  -3   2      522.27      571.04     11.59 o 
  -2  -3   2       52.28       53.42      2.65 o 
  -1  -3   2      403.78      403.12      7.91 o 
   0  -3   2      150.62      155.37      3.34 o 
   1  -3   2       33.70       38.76      3.30 o 
   2  -3   2      170.10      201.67      5.10 o 
   3  -3   2       32.05       32.94      3.12 o 
   4  -3   2       27.43       31.86      3.51 o 
   5  -3   2        0.09        0.20      2.36 o 
   6  -3   2      278.91      302.53     11.85 o 
   7  -3   2      120.93      112.50     10.83 o 
   8  -3   2       39.56       25.44      5.93 o 
   9  -3   2       14.69       10.37      4.48 o 
  -9  -2   2        2.07        4.57      3.46 o 
  -8  -2   2      276.24      285.61     18.45 o 
  -7  -2   2        0.01       -0.68      3.44 o 
  -6  -2   2        1.08        1.26      3.04 o 
  -5  -2   2       68.36       61.18      6.77 o 
  -4  -2   2       24.49       21.92      4.16 o 
  -3  -2   2      426.85      437.67     14.27 o 
  -2  -2   2      118.23      108.61      4.16 o 
  -1  -2   2      452.32      482.06      5.61 o 
   0  -2   2      791.53      734.67      7.88 o 
   1  -2   2     1400.28     1422.19     18.22 o 
   2  -2   2     4320.67     4467.21     50.58 o 
   3  -2   2      749.65      696.80     13.83 o 
   4  -2   2       67.40       74.35      4.83 o 
   5  -2   2      178.97      176.16      8.12 o 
   6  -2   2       73.32       69.24      5.64 o 
   7  -2   2        0.41        5.60      4.32 o 
   8  -2   2        2.35        1.01      3.77 o 
   9  -2   2       15.55       21.75      5.90 o 
  10  -2   2      184.46      203.10     17.90 o 
  -9  -1   2        9.15       17.89      6.31 o 
  -8  -1   2      198.59      186.16     15.15 o 
  -7  -1   2      164.72      161.39     13.09 o 
  -6  -1   2      225.50      213.15     13.58 o 
  -5  -1   2      310.08      290.78     14.66 o 
  -4  -1   2      465.55      455.57     16.73 o 
  -3  -1   2        1.26       10.06      3.12 o 
  -2  -1   2      604.29      603.90     10.97 o 
  -1  -1   2      442.32      406.53      7.43 o 
   0  -1   2    11948.64    10872.08    110.73 o 
   1  -1   2      518.06      555.56      9.14 o 
   2  -1   2     4509.60     4146.23     62.14 o 
   3  -1   2      167.31      164.11      6.04 o 
   4  -1   2        3.29        2.21      2.01 o 
   5  -1   2       25.44       30.63      4.81 o 
   6  -1   2      228.56      230.85     13.88 o 
   7  -1   2      281.28      297.65     17.12 o 
   8  -1   2      416.64      381.01     21.21 o 
   9  -1   2       22.26       21.06      6.46 o 
  10  -1   2       10.04       10.24      5.20 o 
  -9   0   2      141.16      149.28     14.65 o 
  -8   0   2      125.93      104.22     11.43 o 
  -7   0   2     1329.75     1307.29     39.64 o 
  -6   0   2      388.76      358.59     18.15 o 
  -5   0   2        0.88        0.88      2.84 o 
  -4   0   2       62.35       77.13      2.71 o 
  -3   0   2     1520.93     1578.93     32.27 o 
  -2   0   2      465.32      512.39     14.34 o 
  -1   0   2     1345.14     1371.14     24.18 o 
   0   0   2      196.40      159.58      3.56 o 
   1   0   2     8336.49     7704.54    222.74 o 
   2   0   2    13005.40    11618.05    212.45 o 
   3   0   2      659.83      565.34     11.38 o 
   4   0   2      521.08      504.90     12.08 o 
   5   0   2        3.18       16.04      4.09 o 
   6   0   2       21.69       22.53      5.37 o 
   7   0   2      993.99     1006.01     32.69 o 
   8   0   2       55.12       46.60      7.95 o 
   9   0   2        3.06       -1.68      3.72 o 
  10   0   2       24.74       44.79      8.79 o 
  -9   1   2      236.50      248.67     18.98 o 
  -8   1   2       48.16       58.35      9.15 o 
  -7   1   2      154.04      178.98     14.18 o 
  -6   1   2        0.91       -0.20      3.29 o 
  -5   1   2       34.20       26.26      5.01 o 
  -4   1   2       67.81       88.58      7.53 o 
  -3   1   2      106.02      132.20     10.19 o 
  -2   1   2      734.24      703.18     10.84 o 
  -1   1   2     2386.16     2172.50     23.75 o 
   0   1   2     2382.05     2307.40     34.26 o 
   1   1   2     9090.73     8537.24    110.11 o 
   2   1   2      311.14      355.78      7.20 o 
   3   1   2      631.37      600.85     16.29 o 
   4   1   2      339.83      368.57     14.15 o 
   5   1   2     1536.28     1578.88     49.22 o 
   6   1   2     1239.72     1251.01     69.93 o 
   7   1   2       45.15       44.12      7.06 o 
   8   1   2      399.87      359.42     20.09 o 
   9   1   2        4.76       10.20      4.92 o 
  10   1   2      183.41      184.60     16.70 o 
  -9   2   2       30.95       43.47      8.78 o 
  -8   2   2       15.32       20.95      5.89 o 
  -7   2   2      114.74      118.29     11.64 o 
  -6   2   2      487.66      450.03     20.88 o 
  -5   2   2       48.87       60.88      7.42 o 
  -4   2   2        0.47        2.90      1.50 o 
  -3   2   2      756.32      717.18     12.19 o 
  -2   2   2       10.34        6.62      1.15 o 
  -1   2   2      461.88      437.59      5.54 o 
   0   2   2     1286.63     1222.31     15.45 o 
   1   2   2     1293.42     1334.82     12.57 o 
   2   2   2      164.43      162.98      8.82 o 
   3   2   2     2162.27     2108.78     20.62 o 
   4   2   2     1840.38     1790.90     22.60 o 
   5   2   2       25.72       36.31      2.48 o 
   6   2   2       67.30       68.21      7.57 o 
   7   2   2       23.37       24.00      5.49 o 
   8   2   2        5.22        2.31      3.51 o 
   9   2   2        0.48       -1.91      4.58 o 
  10   2   2        1.21        3.31      4.03 o 
  -9   3   2        7.60       15.21      5.99 o 
  -8   3   2       92.80       72.43      9.84 o 
  -7   3   2       18.46       12.45      5.25 o 
  -6   3   2        7.70        8.99      5.64 o 
  -5   3   2      265.60      292.23      8.48 o 
  -4   3   2       32.69       36.60      3.06 o 
  -3   3   2       62.70       71.53      5.30 o 
  -2   3   2      255.57      237.58      4.25 o 
  -1   3   2       56.68       69.28      3.12 o 
   0   3   2      283.88      231.97      3.90 o 
   1   3   2      991.01      897.78      8.91 o 
   2   3   2      511.08      551.13      8.02 o 
   3   3   2      508.79      536.35      7.35 o 
   4   3   2       39.60       55.10      3.80 o 
   5   3   2        1.20        4.61      2.80 o 
   6   3   2      106.18       99.97      8.92 o 
   7   3   2        0.07        3.10      3.44 o 
   8   3   2       50.22       52.25      8.15 o 
   9   3   2        0.12       -4.46      4.46 o 
  10   3   2       67.61       74.14     10.71 o 
  -9   4   2        3.62       12.43      5.86 o 
  -8   4   2       38.97       32.97      7.55 o 
  -7   4   2      222.00      217.88     15.89 o 
  -6   4   2      188.51      183.86     14.49 o 
  -5   4   2       41.52       41.94      3.57 o 
  -4   4   2       18.30       22.14      2.61 o 
  -3   4   2      195.49      213.05      6.05 o 
  -2   4   2       19.60       18.24      1.82 o 
  -1   4   2      454.94      460.52      6.38 o 
   0   4   2     1331.99     1355.78     12.00 o 
   1   4   2       98.21       90.25      2.30 o 
   2   4   2      794.75      790.52      9.05 o 
   3   4   2        8.28        5.64      1.05 o 
   4   4   2      478.38      512.91     11.00 o 
   5   4   2        6.76        6.79      1.80 o 
   6   4   2       18.18       17.28      4.02 o 
   7   4   2      129.47      121.30     10.67 o 
   8   4   2      281.75      308.63     18.36 o 
   9   4   2        2.65        8.17      4.84 o 
  10   4   2        1.25        1.55      3.86 o 
  -9   5   2       11.26       20.97      6.91 o 
  -8   5   2       10.66        5.85      4.00 o 
  -7   5   2       52.97       49.32      8.54 o 
  -6   5   2      353.39      308.20     10.74 o 
  -5   5   2       16.46       10.61      2.62 o 
  -4   5   2        9.27       10.37      2.01 o 
  -3   5   2      216.17      198.96      8.94 o 
  -2   5   2      971.53      954.75     16.53 o 
  -1   5   2      147.45      162.11      3.86 o 
   0   5   2       16.52       23.67      1.48 o 
   1   5   2      864.20      882.02     13.46 o 
   2   5   2      159.11      172.57      4.44 o 
   3   5   2      244.04      258.39      4.72 o 
   4   5   2       74.56       88.74      4.64 o 
   5   5   2      241.72      244.94      8.20 o 
   6   5   2        1.16        3.64      1.83 o 
   7   5   2      567.99      566.71     23.11 o 
   8   5   2      182.94      202.36     14.89 o 
   9   5   2       40.97       44.37      8.05 o 
  10   5   2        1.32        5.62      5.17 o 
  -8   6   2        0.60       11.34      5.35 o 
  -7   6   2       90.33       87.48     10.80 o 
  -6   6   2       36.38       31.63      5.62 o 
  -5   6   2       20.14       19.81      3.14 o 
  -4   6   2      966.24      953.90     20.13 o 
  -3   6   2       45.79       46.66      4.04 o 
  -2   6   2       18.00       15.02      3.17 o 
  -1   6   2     1050.28     1009.20     14.08 o 
   0   6   2      141.58      133.38      6.72 o 
   1   6   2        1.08        1.10      0.82 o 
   2   6   2        2.23        1.30      0.94 o 
   3   6   2        3.31        4.23      0.86 o 
   4   6   2      434.91      449.50      9.49 o 
   5   6   2       47.55       50.26      3.38 o 
   6   6   2       60.43       66.06      4.70 o 
   7   6   2        5.44        4.96      1.70 o 
   8   6   2      275.07      247.13     16.12 o 
   9   6   2        9.39       15.09      5.01 o 
  10   6   2        3.32       12.96      4.77 o 
  -8   7   2        2.22        2.84      4.62 o 
  -7   7   2       57.98       56.51      8.74 o 
  -6   7   2       20.30       19.41      3.55 o 
  -5   7   2       88.03       82.29      5.07 o 
  -4   7   2       33.55       29.58      4.92 o 
  -3   7   2      185.54      193.24      8.12 o 
  -2   7   2      587.65      587.28     15.96 o 
  -1   7   2       21.42       23.91      2.97 o 
   0   7   2        1.25        4.28      1.02 o 
   1   7   2     1168.58     1267.81     17.87 o 
   2   7   2      367.14      377.30      9.12 o 
   3   7   2      318.01      303.31      5.65 o 
   4   7   2       21.87       17.36      2.06 o 
   5   7   2      247.10      254.46      9.30 o 
   6   7   2      302.72      278.21      8.52 o 
   7   7   2        7.66        8.04      1.86 o 
   8   7   2      256.74      254.81     16.12 o 
   9   7   2       18.59       19.17      5.55 o 
  -7   8   2       59.26       60.68      9.23 o 
  -6   8   2        5.93        8.62      2.63 o 
  -5   8   2      201.49      175.98      7.72 o 
  -4   8   2        8.88        8.36      2.28 o 
  -3   8   2        0.05       -0.20      1.69 o 
  -2   8   2       14.97       13.89      2.35 o 
  -1   8   2      247.97      274.65      6.83 o 
   0   8   2        3.53        3.93      1.01 o 
   1   8   2        2.44        2.63      0.75 o 
   2   8   2       31.67       33.32      1.61 o 
   3   8   2       21.59       26.72      2.07 o 
   4   8   2      218.33      223.68      8.61 o 
   5   8   2      171.41      163.95      6.34 o 
   6   8   2      758.05      748.52     14.98 o 
   7   8   2       77.02       78.26      7.31 o 
   8   8   2        5.18        7.26      2.90 o 
   9   8   2        0.10        8.95      5.12 o 
  -6   9   2       16.92       16.84      2.97 o 
  -5   9   2       73.51       91.17      5.85 o 
  -4   9   2       28.82       30.93      3.91 o 
  -3   9   2      287.03      280.56     10.43 o 
  -2   9   2      419.61      405.80     18.87 o 
  -1   9   2      368.92      361.55     11.27 o 
   0   9   2      349.55      347.23     10.24 o 
   1   9   2        0.52        1.43      1.30 o 
   2   9   2       35.19       35.71      2.91 o 
   3   9   2       71.06       63.76      3.82 o 
   4   9   2      121.24      111.48     10.05 o 
   5   9   2      105.48      121.12     21.46 o 
   6   9   2        2.66        3.11      2.38 o 
   7   9   2        0.23        1.20      3.69 o 
   8   9   2        3.80        3.65      4.53 o 
  -5  10   2        1.99        2.32      2.99 o 
  -4  10   2        8.73        9.57      3.93 o 
  -3  10   2       20.81       22.11      5.29 o 
  -2  10   2       15.03       15.54      3.03 o 
  -1  10   2      123.46      131.67      6.94 o 
   0  10   2       17.86       27.17      5.77 o 
   1  10   2        1.74       -0.09      2.87 o 
   2  10   2       46.67       47.70      6.89 o 
   3  10   2      126.60      122.20     10.75 o 
   4  10   2      218.76      192.57     10.24 o 
   5  10   2      160.65      164.40     11.93 o 
   6  10   2        1.30       -0.06      2.23 o 
   7  10   2        8.17        4.76      4.92 o 
  -4  11   2       38.29       57.59      9.01 o 
  -3  11   2        3.57        5.61      4.52 o 
  -2  11   2       80.92       88.12     10.12 o 
  -1  11   2      110.20      108.19     10.82 o 
   0  11   2      115.28       88.06      9.80 o 
   1  11   2        0.81        0.48      2.78 o 
   2  11   2      167.41      160.46     13.11 o 
   3  11   2       30.93       36.98      6.69 o 
   4  11   2       21.66       18.55      3.94 o 
   5  11   2        5.60        6.69      2.41 o 
   6  11   2        9.29       14.53      3.77 o 
  -3  12   2       73.88       68.07      9.75 o 
  -2  12   2        2.47        4.19      3.90 o 
  -1  12   2        3.52        7.98      4.49 o 
   0  12   2       11.68       22.69      5.82 o 
   1  12   2        0.98        1.97      3.11 o 
   2  12   2        0.89        0.76      2.99 o 
   3  12   2       43.78       44.03      7.66 o 
   4  12   2        2.89        2.32      3.50 o 
   5  12   2        3.86        3.98      4.52 o 
   0  13   2        6.40       10.69      4.32 o 
   1  13   2        0.30        0.99      4.15 o 
   2  13   2        4.48        3.89      3.12 o 
  -3 -10   3        0.73        2.42      4.26 o 
  -2 -10   3        0.15        1.35      4.00 o 
  -1 -10   3        0.43       -4.99      5.85 o 
   0 -10   3       37.51       44.20      8.92 o 
   1 -10   3      150.30      166.12     15.84 o 
   2 -10   3      272.22      233.94     19.13 o 
   3 -10   3        5.32        8.14      6.38 o 
  -5  -9   3       29.71       29.17      5.43 o 
  -4  -9   3        8.53        1.60      3.91 o 
  -3  -9   3        0.47        0.63      3.68 o 
  -2  -9   3      136.31      156.17     14.78 o 
  -1  -9   3        5.68       11.56      6.14 o 
   0  -9   3       30.84       30.69      6.78 o 
   1  -9   3      275.31      282.90     19.83 o 
   2  -9   3        6.12        8.55      5.57 o 
   3  -9   3       76.92       68.47     10.79 o 
   4  -9   3       27.31       29.81      7.39 o 
   5  -9   3        1.58       -3.81      5.47 o 
  -6  -8   3       74.25       91.38     12.06 o 
  -5  -8   3        1.07        6.08      4.98 o 
  -4  -8   3      276.85      261.56     13.43 o 
  -3  -8   3       48.17       38.10      7.69 o 
  -2  -8   3        0.00        3.27      3.66 o 
  -1  -8   3      437.82      426.90     22.96 o 
   0  -8   3        8.41        7.40      3.93 o 
   1  -8   3        1.84       -0.95      3.91 o 
   2  -8   3      113.88      125.54     12.38 o 
   3  -8   3      163.64      200.93     16.03 o 
   4  -8   3        0.07        1.19      5.05 o 
   5  -8   3        3.75        5.82      6.02 o 
   6  -8   3       96.34       80.65     11.71 o 
  -7  -7   3       38.75       51.36      9.80 o 
  -6  -7   3        7.95        9.17      4.59 o 
  -5  -7   3        0.25        0.70      3.72 o 
  -4  -7   3       31.34       41.05      7.82 o 
  -3  -7   3      523.25      516.81     17.38 o 
  -2  -7   3      126.95      137.59     12.58 o 
  -1  -7   3       44.40       54.96      8.25 o 
   0  -7   3       67.90       68.07      9.04 o 
   1  -7   3        1.66        9.66      5.38 o 
   2  -7   3       44.31       55.67      8.24 o 
   3  -7   3      101.46       88.82     10.37 o 
   4  -7   3      218.59      204.19     16.15 o 
   5  -7   3       61.29       61.32      9.29 o 
   6  -7   3       19.22       28.37      4.46 o 
   7  -7   3       12.23        9.51      5.95 o 
  -7  -6   3       14.61       31.05      7.66 o 
  -6  -6   3      209.25      214.49     17.07 o 
  -5  -6   3       26.12       18.38      5.33 o 
  -4  -6   3       29.52       31.92      3.70 o 
  -3  -6   3       64.74       87.23      9.45 o 
  -2  -6   3       35.23       31.17      6.56 o 
  -1  -6   3       12.69       12.40      4.29 o 
   0  -6   3      125.89      156.50     12.29 o 
   1  -6   3      145.06      147.92     14.09 o 
   2  -6   3       61.33       63.96      3.87 o 
   3  -6   3       87.67       88.22     24.15 o 
   4  -6   3       70.78       75.41      6.63 o 
   5  -6   3       35.82       43.03      4.70 o 
   6  -6   3       39.68       39.88      4.96 o 
   7  -6   3        2.38        1.07      2.06 o 
   8  -6   3       27.37       24.15      4.48 o 
  -8  -5   3        0.91        3.21      2.77 o 
  -7  -5   3      142.73      169.92      9.92 o 
  -6  -5   3       77.93       83.96      7.50 o 
  -5  -5   3       43.02       35.87      4.06 o 
  -4  -5   3      352.19      321.98     10.80 o 
  -3  -5   3       22.96       26.03      1.73 o 
  -2  -5   3      172.83      177.19      5.50 o 
  -1  -5   3      266.09      271.33      9.19 o 
   0  -5   3      186.28      182.88     13.35 o 
   1  -5   3      532.42      523.00      7.89 o 
   2  -5   3       35.86       40.05      2.51 o 
   3  -5   3      468.11      482.25     12.54 o 
   4  -5   3       14.84       17.85      3.15 o 
   5  -5   3       26.59       22.46      6.70 o 
   6  -5   3      119.46      108.87      7.55 o 
   7  -5   3       13.94       11.64      3.61 o 
   8  -5   3       59.69       51.68      6.22 o 
  -8  -4   3        2.58        0.63      3.28 o 
  -7  -4   3        1.75        1.58      2.75 o 
  -6  -4   3        4.94        8.41      3.60 o 
  -5  -4   3      175.95      172.97     11.33 o 
  -4  -4   3      358.66      388.10     11.90 o 
  -3  -4   3       56.81       60.23      4.26 o 
  -2  -4   3       57.02       62.06      2.35 o 
  -1  -4   3       17.12       19.13      1.75 o 
   0  -4   3       98.55       94.36      6.03 o 
   1  -4   3      216.31      232.32      9.73 o 
   2  -4   3       52.98       59.16      2.96 o 
   3  -4   3        8.89        8.63      2.17 o 
   4  -4   3        6.46        8.61      5.44 o 
   5  -4   3       76.75       81.55     10.86 o 
   6  -4   3      118.63      118.56     14.95 o 
   7  -4   3      193.86      198.15     10.69 o 
   8  -4   3       75.70       86.30      7.62 o 
   9  -4   3        0.00        6.41      5.32 o 
  -9  -3   3       43.34       38.05      7.88 o 
  -8  -3   3       51.17       54.82      8.84 o 
  -7  -3   3       20.61       27.59      5.69 o 
  -6  -3   3      114.49       87.74      8.93 o 
  -5  -3   3      156.94      147.07     10.41 o 
  -4  -3   3      562.85      575.79     19.48 o 
  -3  -3   3      321.65      344.39     12.10 o 
  -2  -3   3       56.52       54.28      4.24 o 
  -1  -3   3      241.59      237.37      4.60 o 
   0  -3   3        0.15        0.36      0.43 o 
   1  -3   3        0.11        0.53      1.01 o 
   2  -3   3       44.75       51.91      3.57 o 
   3  -3   3     1297.28     1324.99     23.06 o 
   4  -3   3       52.47       48.73      4.33 o 
   5  -3   3      100.74      102.04      6.54 o 
   6  -3   3       13.36        8.63      2.79 o 
   7  -3   3        0.94        5.45      3.03 o 
   8  -3   3       20.41       24.26      6.24 o 
   9  -3   3       65.02       69.24     10.16 o 
  -9  -2   3        3.52        4.25      4.65 o 
  -8  -2   3       21.84       35.10      7.60 o 
  -7  -2   3       87.92       76.83      9.25 o 
  -6  -2   3      908.19      856.56     29.13 o 
  -5  -2   3       69.19       77.64      7.85 o 
  -4  -2   3        3.55        3.04      2.64 o 
  -3  -2   3      668.97      707.97     20.15 o 
  -2  -2   3       96.62      102.98      3.93 o 
  -1  -2   3      377.23      372.84     10.78 o 
   0  -2   3        1.08        1.75      0.57 o 
   1  -2   3       21.87       23.94      2.59 o 
   2  -2   3      452.12      467.44     10.43 o 
   3  -2   3       84.23       64.66      6.46 o 
   4  -2   3      933.93      877.92     17.74 o 
   5  -2   3       13.35       17.01      3.02 o 
   6  -2   3      298.64      324.53     12.10 o 
   7  -2   3       49.25       45.22      5.26 o 
   8  -2   3       54.17       50.89      8.42 o 
   9  -2   3       51.00       71.03      9.94 o 
  10  -2   3        4.15       14.04      6.14 o 
  -9  -1   3       40.57       68.71     10.60 o 
  -8  -1   3      304.96      280.05     18.96 o 
  -7  -1   3      201.99      201.22     14.86 o 
  -6  -1   3      219.65      214.71     14.05 o 
  -5  -1   3     1376.90     1316.74     34.86 o 
  -4  -1   3        1.49        5.60      3.15 o 
  -3  -1   3       56.90       55.28      5.65 o 
  -2  -1   3      490.42      503.60     37.28 o 
  -1  -1   3      119.13      129.06      4.14 o 
   0  -1   3     4757.60     4580.96     28.89 o 
   1  -1   3       63.05       65.57      2.57 o 
   2  -1   3     3926.37     3560.71     31.89 o 
   3  -1   3        1.34        6.12      3.17 o 
   4  -1   3     4502.13     4555.67     52.46 o 
   5  -1   3        5.17       18.10      3.34 o 
   6  -1   3       18.62       17.72      3.32 o 
   7  -1   3        5.48       -1.01      2.94 o 
   8  -1   3      214.88      244.94     16.86 o 
   9  -1   3       39.99       41.90      7.84 o 
  10  -1   3       12.99       16.48      5.84 o 
  -9   0   3       17.13       11.70      5.22 o 
  -8   0   3       15.14       12.21      5.81 o 
  -7   0   3      513.86      458.04     22.81 o 
  -6   0   3        1.19        1.57      2.96 o 
  -5   0   3       53.84       51.89      3.28 o 
  -4   0   3      212.28      213.18      9.47 o 
  -3   0   3      128.84      129.74      8.33 o 
  -2   0   3       58.79       79.67      5.96 o 
  -1   0   3     6209.08     5968.08     83.51 o 
   0   0   3     6617.68     6206.38     47.97 o 
   1   0   3     1316.00     1324.38     13.93 o 
   2   0   3     2306.46     2232.06     49.18 o 
   3   0   3       49.79       56.24      3.70 o 
   4   0   3      284.48      262.51      8.59 o 
   5   0   3       98.29      107.44      6.14 o 
   6   0   3       40.48       49.40      6.37 o 
   7   0   3       14.99       15.79      5.35 o 
   8   0   3        9.37        5.32      4.80 o 
   9   0   3       49.08       49.36      8.75 o 
  10   0   3        6.77       -0.46      4.99 o 
  -9   1   3        4.52        9.15      5.50 o 
  -8   1   3        3.37       -2.19      4.32 o 
  -7   1   3       49.43       56.22      8.20 o 
  -6   1   3        1.76        1.75      3.28 o 
  -5   1   3       24.25       33.81      5.83 o 
  -4   1   3       44.88       35.09      3.12 o 
  -3   1   3     1420.72     1387.07     40.58 o 
  -2   1   3      308.58      347.97     12.80 o 
  -1   1   3     1634.80     1639.20     30.35 o 
   0   1   3      141.85      171.92      6.94 o 
   1   1   3     6893.88     6792.56     51.82 o 
   2   1   3      353.55      342.66      8.56 o 
   3   1   3      121.78      113.24      4.01 o 
   4   1   3       80.52      102.24      7.39 o 
   5   1   3       20.30       29.88      4.69 o 
   6   1   3       46.05       35.40      6.20 o 
   7   1   3      363.14      366.72     18.84 o 
   8   1   3       12.12       19.21      5.28 o 
   9   1   3        0.00        5.64      4.52 o 
  10   1   3      176.89      171.08     15.98 o 
  -9   2   3        5.65        8.38      4.20 o 
  -8   2   3        0.06        0.81      4.80 o 
  -7   2   3       43.69       30.26      6.85 o 
  -6   2   3       37.52       40.53      6.60 o 
  -5   2   3       69.33       82.90      8.51 o 
  -4   2   3      183.74      185.15     11.53 o 
  -3   2   3        5.24        5.66      3.49 o 
  -2   2   3     1508.72     1525.56     22.70 o 
  -1   2   3     2205.58     2124.55     47.27 o 
   0   2   3      158.48      178.52      7.55 o 
   1   2   3     2121.93     1847.22     15.50 o 
   2   2   3      251.07      220.63      6.54 o 
   3   2   3      316.10      285.62      6.00 o 
   4   2   3        8.19        3.14      1.20 o 
   5   2   3        9.96        5.53      1.44 o 
   6   2   3        0.10        2.14      3.09 o 
   7   2   3       59.49       61.86      7.98 o 
   8   2   3        8.56        2.09      3.01 o 
   9   2   3        5.03        0.05      4.37 o 
  10   2   3      174.89      207.75     17.40 o 
  -9   3   3        1.96       11.36      5.98 o 
  -8   3   3       41.81       43.20      8.56 o 
  -7   3   3      106.16       95.56     10.75 o 
  -6   3   3       76.63       74.52      9.09 o 
  -5   3   3        2.61        2.79      4.03 o 
  -4   3   3     2438.05     2451.31     42.32 o 
  -3   3   3      633.33      607.06     12.44 o 
  -2   3   3      869.27      964.94     12.75 o 
  -1   3   3        5.49        2.73      0.86 o 
   0   3   3      278.91      255.41      6.87 o 
   1   3   3      850.44      825.99      9.76 o 
   2   3   3      422.45      413.26      8.94 o 
   3   3   3        0.04        1.37      1.04 o 
   4   3   3       99.58      108.79      4.81 o 
   5   3   3      497.93      507.04     18.92 o 
   6   3   3      184.87      175.13      6.36 o 
   7   3   3       26.32       35.54      6.23 o 
   8   3   3      198.43      205.95     15.03 o 
   9   3   3       53.67       67.10      9.53 o 
  10   3   3        7.29       14.74      5.71 o 
  -9   4   3       29.95       48.99      9.80 o 
  -8   4   3       63.56       65.08     10.25 o 
  -7   4   3      331.43      277.15     18.32 o 
  -6   4   3       84.20       64.54      6.54 o 
  -5   4   3      448.61      440.15     13.48 o 
  -4   4   3      488.33      514.37     18.19 o 
  -3   4   3       28.51       30.76      4.19 o 
  -2   4   3      104.50      124.35      4.29 o 
  -1   4   3     1076.29     1102.68     10.19 o 
   0   4   3       12.53       16.71      0.98 o 
   1   4   3     1497.90     1466.16     11.75 o 
   2   4   3        2.84        6.41      1.11 o 
   3   4   3       85.99       79.10      2.91 o 
   4   4   3       92.64       92.69      4.60 o 
   5   4   3        5.07        2.13      2.14 o 
   6   4   3       19.51       23.29      4.65 o 
   7   4   3       38.11       32.88      6.10 o 
   8   4   3        0.18        4.46      3.78 o 
   9   4   3       22.97       21.62      6.77 o 
  10   4   3        0.09       11.84      5.57 o 
  -8   5   3        0.28       12.04      4.67 o 
  -7   5   3       29.74       33.22      6.96 o 
  -6   5   3       41.94       42.12      5.87 o 
  -5   5   3        1.91        6.18      2.21 o 
  -4   5   3      121.04      115.05      6.26 o 
  -3   5   3       18.11       32.63      3.27 o 
  -2   5   3      488.14      533.90      8.38 o 
  -1   5   3      534.74      562.56      7.50 o 
   0   5   3      118.27      140.96      3.06 o 
   1   5   3      640.21      682.34      7.64 o 
   2   5   3     1108.87     1176.58     12.69 o 
   3   5   3       81.09       81.25      3.06 o 
   4   5   3      110.08      121.34      5.40 o 
   5   5   3        0.97        3.79      2.41 o 
   6   5   3       37.70       36.42      5.59 o 
   7   5   3        0.94        6.06      3.49 o 
   8   5   3        3.34       23.76      5.49 o 
   9   5   3       26.99       29.74      6.88 o 
  10   5   3      118.51      123.57     13.46 o 
  -8   6   3       81.76       77.55     10.88 o 
  -7   6   3       13.46       19.31      6.34 o 
  -6   6   3       54.71       48.18      7.18 o 
  -5   6   3       61.78       65.75      5.43 o 
  -4   6   3      193.42      193.17     16.52 o 
  -3   6   3        0.06        0.31      1.30 o 
  -2   6   3      214.29      199.84     10.79 o 
  -1   6   3       34.24       32.98      2.05 o 
   0   6   3     1935.33     2035.77     16.63 o 
   1   6   3      354.41      351.21      6.11 o 
   2   6   3      713.99      723.63     11.28 o 
   3   6   3       64.75       54.81      3.20 o 
   4   6   3        3.72        6.70      1.28 o 
   5   6   3      227.90      207.97      6.62 o 
   6   6   3       98.63       87.11      5.32 o 
   7   6   3       90.93       65.21      7.88 o 
   8   6   3       36.91       33.61      6.31 o 
   9   6   3       17.27       15.53      5.24 o 
  10   6   3        2.43        3.47      4.29 o 
  -8   7   3       19.21       23.06      6.62 o 
  -7   7   3       42.11       31.96      6.89 o 
  -6   7   3        2.78        5.26      2.56 o 
  -5   7   3       76.83       62.14      8.80 o 
  -4   7   3       91.02       91.93      4.99 o 
  -3   7   3       36.03       37.66      3.25 o 
  -2   7   3      167.96      172.33      6.05 o 
  -1   7   3        2.95        5.25      1.85 o 
   0   7   3       93.79      105.03      3.53 o 
   1   7   3       69.16       79.30      3.02 o 
   2   7   3      148.45      150.17      4.29 o 
   3   7   3       99.39       95.15      4.64 o 
   4   7   3        0.32        3.20      1.19 o 
   5   7   3       21.23       30.27      2.82 o 
   6   7   3       97.84      101.58      5.14 o 
   7   7   3       36.23       31.50      4.52 o 
   8   7   3        2.32        2.03      2.95 o 
   9   7   3       18.85       17.06      5.29 o 
  -7   8   3       49.83       64.57     10.01 o 
  -6   8   3       70.52       85.65      6.82 o 
  -5   8   3       58.42       53.30      5.32 o 
  -4   8   3       82.65       85.17      7.53 o 
  -3   8   3      756.28      700.07     14.21 o 
  -2   8   3      124.05      143.56      5.82 o 
  -1   8   3       52.07       46.04      3.94 o 
   0   8   3      260.36      263.04     14.54 o 
   1   8   3       58.39       62.02      4.43 o 
   2   8   3       81.61       74.46      3.00 o 
   3   8   3      680.22      670.10     16.12 o 
   4   8   3      117.79      125.03      4.39 o 
   5   8   3      135.51      142.04      5.98 o 
   6   8   3      900.02      853.88     16.15 o 
   7   8   3        4.19        0.65      1.88 o 
   8   8   3       10.44       11.93      3.40 o 
   9   8   3        0.20        5.89      3.18 o 
  -6   9   3      158.03      134.89      8.85 o 
  -5   9   3      173.77      182.52      8.10 o 
  -4   9   3       49.82       59.63      4.49 o 
  -3   9   3      171.90      149.13      6.58 o 
  -2   9   3     1099.65     1044.09     30.42 o 
  -1   9   3      235.93      230.49     10.15 o 
   0   9   3       45.68       46.83      3.90 o 
   1   9   3      108.35       99.33      5.31 o 
   2   9   3       29.96       26.18      2.49 o 
   3   9   3      652.10      601.95      9.46 o 
   4   9   3       79.01       70.98      3.40 o 
   5   9   3       56.56       56.57      3.95 o 
   6   9   3       39.40       30.10      3.71 o 
   7   9   3        3.92        5.54      2.54 o 
   8   9   3        2.12        2.00      3.65 o 
  -5  10   3      158.61      167.13      8.07 o 
  -4  10   3      228.19      230.36      8.98 o 
  -3  10   3       84.74       77.39      6.80 o 
  -2  10   3       73.71       69.44      5.64 o 
  -1  10   3       15.12       11.09      2.57 o 
   0  10   3       60.63       62.71      4.69 o 
   1  10   3       18.20       16.11      2.40 o 
   2  10   3      730.16      672.27     13.07 o 
   3  10   3      481.72      445.07     14.76 o 
   4  10   3      145.69      145.68      8.87 o 
   5  10   3       40.45       31.99      4.46 o 
   6  10   3        5.13        3.07      2.18 o 
   7  10   3       10.54        5.66      2.63 o 
   8  10   3       42.49       48.50      8.85 o 
  -4  11   3        1.78        2.80      2.22 o 
  -3  11   3        6.58        3.14      2.75 o 
  -2  11   3       25.32       26.88      4.15 o 
  -1  11   3      252.96      267.53     16.01 o 
   0  11   3      176.35      176.29     12.81 o 
   1  11   3       98.90      104.80      7.63 o 
   2  11   3        1.72        2.86      3.43 o 
   3  11   3        0.25        1.43      2.75 o 
   4  11   3       39.54       36.85      6.03 o 
   5  11   3       10.79       12.14      3.37 o 
   6  11   3       13.21       14.61      3.43 o 
   7  11   3        5.26        6.65      4.75 o 
  -3  12   3       33.86       45.28      5.77 o 
  -2  12   3        1.98        3.01      3.07 o 
  -1  12   3        0.07        2.28      5.70 o 
   0  12   3        9.44        6.34      3.09 o 
   1  12   3       13.84       14.58      3.57 o 
   2  12   3       58.27       47.46      5.39 o 
   3  12   3        2.26        1.49      2.44 o 
   4  12   3       10.54        9.64      4.83 o 
   5  12   3       16.99       24.66     11.16 o 
  -1  13   3       33.86       32.56      8.11 o 
   0  13   3       14.65       10.77      6.05 o 
   1  13   3       21.78       26.99      4.72 o 
   2  13   3        6.46       10.34      3.37 o 
   3  13   3        1.33        6.10      2.83 o 
  -1 -10   4        4.07        4.88      4.47 o 
   0 -10   4        2.42        2.22      5.02 o 
   1 -10   4       54.91       72.26     11.87 o 
  -4  -9   4      150.58      158.13     16.31 o 
  -3  -9   4       58.71       60.51     10.55 o 
  -2  -9   4       98.91      121.28     14.02 o 
  -1  -9   4       61.01       62.10     10.28 o 
   0  -9   4       95.02       83.37     11.18 o 
   1  -9   4      495.28      478.48     26.61 o 
   2  -9   4       87.78       89.66     11.95 o 
   3  -9   4       79.24       97.84     12.99 o 
   4  -9   4       25.54       17.49      6.85 o 
  -5  -8   4        8.90       13.79      4.58 o 
  -4  -8   4        4.66        7.18      5.14 o 
  -3  -8   4       34.45       38.37      7.65 o 
  -2  -8   4        7.02       15.38      5.21 o 
  -1  -8   4       31.05       29.43      6.92 o 
   0  -8   4       56.19       60.58      9.68 o 
   1  -8   4        2.76       -0.41      4.52 o 
   2  -8   4        4.66        7.93      4.39 o 
   3  -8   4        1.97        3.61      4.69 o 
   4  -8   4       54.65       47.11      9.21 o 
   5  -8   4       47.04       61.35     10.85 o 
   6  -8   4        1.10        1.89      5.11 o 
  -6  -7   4       23.31       26.84      7.71 o 
  -5  -7   4        7.05       10.13      5.70 o 
  -4  -7   4       28.56       28.45      4.97 o 
  -3  -7   4      199.94      215.30     16.78 o 
  -2  -7   4      383.27      354.03     20.89 o 
  -1  -7   4        1.95        9.67      5.35 o 
   0  -7   4       60.85       66.30      9.28 o 
   1  -7   4       89.38       87.80     10.40 o 
   2  -7   4       64.67       88.84     10.85 o 
   3  -7   4       13.58       10.64      5.97 o 
   4  -7   4        2.01        5.40      5.29 o 
   5  -7   4       71.19       69.28     10.56 o 
   6  -7   4       13.50       20.58      6.76 o 
   7  -7   4        0.36        5.63      5.81 o 
  -7  -6   4        6.61        9.18      5.57 o 
  -6  -6   4       44.54       51.50      9.04 o 
  -5  -6   4        0.99       -1.09      4.27 o 
  -4  -6   4       12.18       16.82      5.78 o 
  -3  -6   4      246.88      258.81     12.42 o 
  -2  -6   4       29.89       44.11      7.46 o 
  -1  -6   4       31.43       22.15      5.21 o 
   0  -6   4       72.86       76.17      9.42 o 
   1  -6   4      117.64      112.26     11.15 o 
   2  -6   4        0.50        1.94      2.33 o 
   3  -6   4       13.58       12.60      3.76 o 
   4  -6   4        1.20        0.16      1.57 o 
   5  -6   4       59.61       52.94      5.57 o 
   6  -6   4      346.37      338.40     13.75 o 
   7  -6   4        3.02        3.45      2.43 o 
   8  -6   4       17.19       21.99      4.36 o 
  -7  -5   4       22.47       32.91      9.83 o 
  -6  -5   4       17.93       11.08      3.08 o 
  -5  -5   4      235.17      243.28     10.68 o 
  -4  -5   4       32.93       32.43      5.76 o 
  -3  -5   4       43.47       40.05      6.77 o 
  -2  -5   4       37.59       40.03      4.90 o 
  -1  -5   4      119.53      120.34     10.69 o 
   0  -5   4       10.41       10.34      1.60 o 
   1  -5   4      208.71      193.97      6.17 o 
   2  -5   4       50.92       59.29      3.09 o 
   3  -5   4      325.65      340.51     13.49 o 
   4  -5   4        3.69        2.99      2.42 o 
   5  -5   4       13.86       18.39      3.19 o 
   6  -5   4       44.76       45.60      5.33 o 
   7  -5   4        7.99       11.51      3.37 o 
   8  -5   4        1.75        7.93      3.45 o 
  -8  -4   4       43.51       49.81      8.61 o 
  -7  -4   4       29.50       35.81      6.41 o 
  -6  -4   4       24.34       33.60      5.98 o 
  -5  -4   4      101.19       97.57      6.84 o 
  -4  -4   4        7.91        5.14      3.46 o 
  -3  -4   4      126.95      133.03      4.66 o 
  -2  -4   4        3.63        8.11      1.77 o 
  -1  -4   4      315.28      304.57     10.91 o 
   0  -4   4      105.46       98.05      4.58 o 
   1  -4   4        4.35       10.97      3.67 o 
   2  -4   4      135.73      122.07      5.73 o 
   3  -4   4        0.91        2.47      1.60 o 
   4  -4   4      201.76      209.12      8.88 o 
   5  -4   4      240.44      248.39     10.51 o 
   6  -4   4       91.94       94.82      7.06 o 
   7  -4   4      172.66      162.96      9.93 o 
   8  -4   4       29.57       27.48      4.91 o 
   9  -4   4        8.10        2.88      4.17 o 
  -8  -3   4       35.77       33.32      7.44 o 
  -7  -3   4        0.00       -0.05      3.34 o 
  -6  -3   4        1.00        3.73      3.81 o 
  -5  -3   4       66.99       71.45      7.77 o 
  -4  -3   4       42.88       39.14      5.43 o 
  -3  -3   4       23.05       16.91      2.58 o 
  -2  -3   4      156.26      171.51      5.95 o 
  -1  -3   4       84.53       96.90      5.20 o 
   0  -3   4      482.64      475.83      6.48 o 
   1  -3   4        4.67        4.57      1.04 o 
   2  -3   4      305.16      296.01      8.83 o 
   3  -3   4       84.03       78.46      6.14 o 
   4  -3   4     1171.10     1200.20     22.48 o 
   5  -3   4       32.49       24.60      3.56 o 
   6  -3   4      139.45      125.60      7.96 o 
   7  -3   4       25.95       36.83      4.92 o 
   8  -3   4        7.90        5.44      3.11 o 
   9  -3   4       79.97       92.08     11.52 o 
  -8  -2   4       95.89       87.59     11.11 o 
  -7  -2   4      100.16      112.06     11.37 o 
  -6  -2   4        8.68        2.85      3.13 o 
  -5  -2   4      899.99      931.24     29.48 o 
  -4  -2   4        0.12       -0.07      2.61 o 
  -3  -2   4        4.21        5.62      2.96 o 
  -2  -2   4      209.02      231.14      5.94 o 
  -1  -2   4     1308.73     1295.65     15.21 o 
   0  -2   4       69.39       61.41      2.28 o 
   1  -2   4       26.17       20.89      1.75 o 
   2  -2   4      143.80      147.21      4.68 o 
   3  -2   4      148.36      152.05     10.20 o 
   4  -2   4     2065.69     1968.65     29.85 o 
   5  -2   4       99.03      110.46      6.60 o 
   6  -2   4       29.96       31.50      4.13 o 
   7  -2   4        2.01        3.69      2.68 o 
   8  -2   4       96.66       95.78     11.09 o 
   9  -2   4        0.78       -0.79      4.21 o 
  10  -2   4        5.38       11.06      5.98 o 
  -9  -1   4        9.45       19.43      7.12 o 
  -8  -1   4       80.45       85.89     11.06 o 
  -7  -1   4      732.97      763.27     30.42 o 
  -6  -1   4       33.35       30.03      5.68 o 
  -5  -1   4       33.44       47.90      6.84 o 
  -4  -1   4      167.96      179.60     11.22 o 
  -3  -1   4       47.99       40.38      5.01 o 
  -2  -1   4       66.66       73.83      6.01 o 
  -1  -1   4      615.77      663.48      9.99 o 
   0  -1   4      133.69      140.62      3.15 o 
   1  -1   4        1.10        0.29      0.87 o 
   2  -1   4      736.97      697.54     17.26 o 
   3  -1   4      358.82      392.87     20.49 o 
   4  -1   4      356.99      355.27     14.91 o 
   5  -1   4       68.10       62.86      8.16 o 
   6  -1   4        7.85        9.33      3.03 o 
   7  -1   4      223.91      211.09     10.53 o 
   8  -1   4       66.87       54.02      8.27 o 
   9  -1   4       44.87       41.86      8.30 o 
  10  -1   4       25.46       24.24      6.91 o 
  -9   0   4       91.74       95.60     12.45 o 
  -8   0   4       75.69       74.46     10.51 o 
  -7   0   4       32.05       34.91      6.80 o 
  -6   0   4      327.86      330.22     18.32 o 
  -5   0   4        1.09        7.55      3.95 o 
  -4   0   4       96.29       98.64      8.62 o 
  -3   0   4      137.30      162.91     10.09 o 
  -2   0   4     1064.11     1170.73     27.33 o 
  -1   0   4      325.92      341.26      9.52 o 
   0   0   4     4055.32     4114.78     27.15 o 
   1   0   4       62.58       66.98      2.68 o 
   2   0   4     1135.37     1069.64     11.80 o 
   3   0   4      875.87      899.73     16.18 o 
   4   0   4       18.87       11.55      2.28 o 
   5   0   4        7.04        8.19      8.18 o 
   6   0   4      478.02      481.73     14.53 o 
   7   0   4      102.11      105.20     10.53 o 
   8   0   4      157.58      126.03     12.28 o 
   9   0   4        1.05        4.10      4.01 o 
  10   0   4        4.63        4.96      4.26 o 
  -9   1   4       46.89       53.46     10.24 o 
  -8   1   4      256.17      258.13     18.87 o 
  -7   1   4        7.56        6.06      4.69 o 
  -6   1   4        0.78        4.88      3.99 o 
  -5   1   4      439.52      407.07     19.11 o 
  -4   1   4       38.73       32.85      2.75 o 
  -3   1   4       61.99       96.59      9.85 o 
  -2   1   4        0.62       -0.37      2.35 o 
  -1   1   4     1338.86     1398.02     20.42 o 
   0   1   4       41.22       41.35      4.00 o 
   1   1   4       19.56       20.65      1.22 o 
   2   1   4     5899.75     5960.45     48.25 o 
   3   1   4      199.60      215.04      5.61 o 
   4   1   4        1.08       -1.00      1.58 o 
   5   1   4       71.16       62.24      5.50 o 
   6   1   4       20.70       23.30      4.95 o 
   7   1   4       43.25       49.02      7.45 o 
   8   1   4        4.22        6.50      5.01 o 
   9   1   4       53.78       47.72      8.75 o 
  10   1   4        0.11        3.90      4.07 o 
  -9   2   4       32.00       37.51      9.15 o 
  -8   2   4       36.23       25.77      7.66 o 
  -7   2   4       22.14       33.68      7.34 o 
  -6   2   4      263.01      275.03     17.19 o 
  -5   2   4      204.36      209.40     13.84 o 
  -4   2   4      462.11      462.01     14.79 o 
  -3   2   4      692.83      761.41     14.55 o 
  -2   2   4      538.14      557.49     11.80 o 
  -1   2   4      814.00      783.44     14.03 o 
   0   2   4      752.76      788.40     19.22 o 
   1   2   4       10.35       12.41      1.68 o 
   2   2   4       87.09      112.21      3.24 o 
   3   2   4      198.47      214.27      5.30 o 
   4   2   4        1.23        0.75      2.50 o 
   5   2   4       63.98       48.19      6.07 o 
   6   2   4        9.90        7.83      4.95 o 
   7   2   4      606.45      609.04     24.60 o 
   8   2   4        1.72       13.12      4.98 o 
   9   2   4      239.72      249.04     17.90 o 
  10   2   4        0.00       -2.33      4.77 o 
  -9   3   4        4.85        0.56      3.34 o 
  -8   3   4       30.88       47.16      8.98 o 
  -7   3   4      353.88      358.50     21.22 o 
  -6   3   4        1.69       -2.29      3.05 o 
  -5   3   4       42.77       46.35      6.98 o 
  -4   3   4       16.21       12.39      3.52 o 
  -3   3   4        6.18        9.19      1.86 o 
  -2   3   4       77.87       79.48      4.38 o 
  -1   3   4      822.23      805.37     14.67 o 
   0   3   4      137.92      147.28      8.02 o 
   1   3   4       18.29       21.14      1.97 o 
   2   3   4       17.82       17.65      1.16 o 
   3   3   4       15.08       12.86      1.52 o 
   4   3   4      364.13      367.03     10.53 o 
   5   3   4       38.70       44.31      3.03 o 
   6   3   4        2.42        1.71      1.47 o 
   7   3   4      365.54      394.84     19.51 o 
   8   3   4      271.63      287.73     17.86 o 
   9   3   4        1.44        8.35      5.31 o 
  10   3   4       20.75       21.87      6.82 o 
  -8   4   4        3.61        4.15      3.81 o 
  -7   4   4       35.03       28.17      6.77 o 
  -6   4   4       60.58       67.59      9.15 o 
  -5   4   4       98.56       82.87      9.58 o 
  -4   4   4        0.83       -0.70      3.06 o 
  -3   4   4      715.39      708.53     15.11 o 
  -2   4   4        8.49        6.77      1.53 o 
  -1   4   4      154.62      160.22      4.43 o 
   0   4   4      155.51      138.31      5.18 o 
   1   4   4      724.78      671.07      9.47 o 
   2   4   4      722.71      759.00     10.43 o 
   3   4   4      138.25      149.01      6.06 o 
   4   4   4      287.12      306.39     13.40 o 
   5   4   4       21.20       23.99      3.38 o 
   6   4   4      178.80      170.30     11.75 o 
   7   4   4       47.44       39.50      6.63 o 
   8   4   4        4.11        5.74      3.14 o 
   9   4   4      523.57      516.86     25.90 o 
  10   4   4       52.03       41.37      8.06 o 
  -8   5   4       72.87       51.49      9.18 o 
  -7   5   4       86.73      101.53     11.84 o 
  -6   5   4      178.53      176.18     14.19 o 
  -5   5   4        6.83        4.62      3.45 o 
  -4   5   4      126.57      130.36      6.71 o 
  -3   5   4        1.17        0.18      1.57 o 
  -2   5   4       23.59       21.97      2.49 o 
  -1   5   4       34.00       33.67      2.22 o 
   0   5   4      323.46      357.97      7.51 o 
   1   5   4       44.34       69.32      2.18 o 
   2   5   4      105.48      107.75      5.26 o 
   3   5   4      133.15      148.27      4.81 o 
   4   5   4      955.20      998.10     18.24 o 
   5   5   4      793.30      775.99     16.80 o 
   6   5   4       37.17       45.49      6.55 o 
   7   5   4       31.34       37.62      6.42 o 
   8   5   4       75.61       81.96      9.77 o 
   9   5   4      123.30      145.55     13.92 o 
  10   5   4       15.50        5.02      4.55 o 
  -8   6   4       49.89       55.59     10.11 o 
  -7   6   4       33.05       29.69      7.29 o 
  -6   6   4        2.35        2.56      3.84 o 
  -5   6   4       52.05       51.02      4.78 o 
  -4   6   4      508.65      497.04     14.19 o 
  -3   6   4       37.73       49.82      4.38 o 
  -2   6   4      151.12      162.02     10.03 o 
  -1   6   4       40.72       46.98      2.56 o 
   0   6   4      478.47      503.21     10.80 o 
   1   6   4      791.78      919.17      9.76 o 
   2   6   4       73.12       71.32      4.59 o 
   3   6   4      197.45      199.49      5.96 o 
   4   6   4       41.87       43.81      3.03 o 
   5   6   4      280.12      285.87      7.87 o 
   6   6   4      379.70      399.84     11.86 o 
   7   6   4      290.61      270.98     15.99 o 
   8   6   4      569.40      522.29     24.17 o 
   9   6   4        0.06        0.64      3.81 o 
  10   6   4        4.81        3.75      4.71 o 
  -7   7   4       11.26       16.09      6.24 o 
  -6   7   4      431.38      407.51     22.45 o 
  -5   7   4       11.57       17.88      3.38 o 
  -4   7   4      155.28      171.86      8.53 o 
  -3   7   4       43.96       42.87      5.28 o 
  -2   7   4      713.15      726.40     17.77 o 
  -1   7   4      455.93      506.12      8.50 o 
   0   7   4        5.83        7.48      1.39 o 
   1   7   4        5.68        9.18      1.15 o 
   2   7   4      574.45      608.03     10.60 o 
   3   7   4      698.50      727.53     12.74 o 
   4   7   4        4.82        9.25      1.78 o 
   5   7   4      602.23      569.06     10.20 o 
   6   7   4      110.90      104.70      5.22 o 
   7   7   4      163.76      155.53      7.79 o 
   8   7   4       59.31       52.74      7.78 o 
   9   7   4       34.53       38.87      7.54 o 
  10   7   4       34.93       36.20      7.79 o 
  -7   8   4        0.26        2.88      3.84 o 
  -6   8   4        2.08        3.57      4.02 o 
  -5   8   4       10.80       12.00      2.90 o 
  -4   8   4      118.46      118.38      7.51 o 
  -3   8   4      687.79      657.69     13.71 o 
  -2   8   4       32.79       33.95      3.12 o 
  -1   8   4       11.33       13.36      2.39 o 
   0   8   4      110.52      123.28      5.00 o 
   1   8   4      142.91      151.40      8.14 o 
   2   8   4        0.47        1.09      1.29 o 
   3   8   4        0.02       -0.37      1.59 o 
   4   8   4       72.68       74.32      4.30 o 
   5   8   4        0.09        1.92      1.49 o 
   6   8   4      138.20      127.46      5.94 o 
   7   8   4      652.63      633.35     14.15 o 
   8   8   4       80.25       87.31      7.11 o 
   9   8   4        0.31        3.38      3.09 o 
  -6   9   4       88.91      105.59     11.77 o 
  -5   9   4        0.03        1.00      2.11 o 
  -4   9   4       93.41       84.66      5.39 o 
  -3   9   4        2.20        6.31      2.00 o 
  -2   9   4       10.18       16.03      3.26 o 
  -1   9   4      205.06      173.92      6.67 o 
   0   9   4      779.21      773.32     14.11 o 
   1   9   4      431.69      433.35     10.01 o 
   2   9   4      307.22      326.89      8.57 o 
   3   9   4       29.86       27.00      2.67 o 
   4   9   4       85.92       86.97      4.40 o 
   5   9   4      565.64      581.82     13.91 o 
   6   9   4       28.21       20.54      2.77 o 
   7   9   4       41.61       33.82      3.50 o 
   8   9   4       62.13       68.39      8.41 o 
   9   9   4        0.02        2.81      2.99 o 
  -5  10   4        0.01        0.61      2.26 o 
  -4  10   4      107.61      101.49      6.06 o 
  -3  10   4       57.17       53.94      6.40 o 
  -2  10   4        3.29        7.14      2.94 o 
  -1  10   4       66.89       62.08      5.75 o 
   0  10   4      240.38      262.27      8.33 o 
   1  10   4        1.70        5.03      1.42 o 
   2  10   4       35.19       30.54      2.88 o 
   3  10   4      193.97      192.73      6.92 o 
   4  10   4      509.76      472.35     11.32 o 
   5  10   4        4.03        4.08      2.71 o 
   6  10   4       28.09       28.64      7.96 o 
   7  10   4        5.30        4.00      4.68 o 
   8  10   4        8.02        4.96      4.55 o 
  -4  11   4        2.00        1.13      2.33 o 
  -3  11   4      160.85      166.32      7.93 o 
  -2  11   4        3.62        7.89      2.37 o 
  -1  11   4       42.59       34.37      3.56 o 
   0  11   4        2.69        5.62      1.98 o 
   1  11   4       32.96       39.50      3.93 o 
   2  11   4       74.62       63.32      5.62 o 
   3  11   4        9.22       11.72      3.09 o 
   4  11   4       21.44       13.27      2.86 o 
   5  11   4       25.94       28.32      4.67 o 
   6  11   4        7.50        4.41      3.20 o 
   7  11   4        0.38        4.30      3.91 o 
  -3  12   4       12.75       17.97      6.13 o 
  -2  12   4       13.52       29.58      7.44 o 
  -1  12   4      107.02      114.65     13.31 o 
   0  12   4       88.20       84.20      6.93 o 
   1  12   4       73.72       64.93      6.14 o 
   2  12   4      100.01       93.83      7.25 o 
   3  12   4       43.10       43.34      5.06 o 
   4  12   4       11.35        7.47      2.93 o 
   5  12   4        0.03        0.35      2.18 o 
   6  12   4       10.17        7.89      2.68 o 
  -1  13   4       20.93       19.54      6.44 o 
   0  13   4        1.13       12.54      6.42 o 
   1  13   4        8.73       12.12      5.41 o 
   2  13   4       16.44        7.40      4.74 o 
   3  13   4        2.49       -1.05      3.30 o 
   4  13   4        2.34        5.53      4.57 o 
  -2  -9   5        0.96       -2.13      4.40 o 
  -1  -9   5       54.13       59.26     10.39 o 
   0  -9   5       27.95       38.12      8.75 o 
   1  -9   5        0.65        1.03      4.92 o 
   2  -9   5        1.10       12.43      7.28 o 
   3  -9   5        0.03        7.96      6.42 o 
  -4  -8   5        5.22       10.41      5.55 o 
  -3  -8   5       57.46       60.27      9.96 o 
  -2  -8   5       28.96       25.64      6.71 o 
  -1  -8   5       29.24       31.76      8.12 o 
   0  -8   5      197.04      205.90     17.50 o 
   1  -8   5        9.68       13.89      5.22 o 
   2  -8   5      109.46      130.10     13.89 o 
   3  -8   5       56.66       62.69     11.03 o 
   4  -8   5        0.16        0.05      5.47 o 
   5  -8   5        8.04        6.79      5.18 o 
  -5  -7   5        6.05       10.89      6.02 o 
  -4  -7   5        1.90        3.41      3.00 o 
  -3  -7   5        0.26        3.47      4.77 o 
  -2  -7   5       23.74       29.32      7.25 o 
  -1  -7   5       44.77       51.30      8.63 o 
   0  -7   5       62.38       62.72      9.83 o 
   1  -7   5       67.18       70.33     10.47 o 
   2  -7   5        8.22       16.69      5.53 o 
   3  -7   5      263.40      274.02     19.47 o 
   4  -7   5       79.03       83.88     11.42 o 
   5  -7   5       30.03       30.44      7.68 o 
   6  -7   5        9.32        3.45      4.21 o 
  -6  -6   5        0.03        3.06      4.63 o 
  -5  -6   5       27.93       29.58      7.13 o 
  -4  -6   5        0.06        8.55      3.92 o 
  -3  -6   5      273.35      268.81     19.60 o 
  -2  -6   5        5.06        8.22      4.09 o 
  -1  -6   5        9.31        8.69      4.50 o 
   0  -6   5       60.44       68.15      9.33 o 
   1  -6   5      109.68      114.87     11.85 o 
   2  -6   5        0.11        3.17      4.29 o 
   3  -6   5       82.77       88.77     10.91 o 
   4  -6   5       11.71       14.48      5.86 o 
   5  -6   5       67.70       54.16      9.34 o 
   6  -6   5      195.99      187.00     16.92 o 
   7  -6   5        6.59        8.17      4.79 o 
  -7  -5   5       20.99       14.11      5.98 o 
  -6  -5   5        6.92       13.85      5.91 o 
  -5  -5   5      331.38      340.25     20.96 o 
  -4  -5   5      311.37      324.19     19.20 o 
  -3  -5   5      280.39      303.04     17.95 o 
  -2  -5   5       54.01       59.11      9.27 o 
  -1  -5   5       79.20       89.70     10.26 o 
   0  -5   5      200.13      184.01     13.98 o 
   1  -5   5        2.29        6.26      3.88 o 
   2  -5   5      150.57      149.02     11.55 o 
   3  -5   5       87.15       99.20      5.97 o 
   4  -5   5       57.40       47.74      4.57 o 
   5  -5   5        0.07       -0.20      5.37 o 
   6  -5   5       26.33       22.61      4.15 o 
   7  -5   5        3.49        2.09      2.55 o 
   8  -5   5        1.79        4.57      2.92 o 
  -7  -4   5        1.00        0.40      2.56 o 
  -6  -4   5      165.06      163.50      9.76 o 
  -5  -4   5       22.71       24.45      4.04 o 
  -4  -4   5      420.00      447.21     14.08 o 
  -3  -4   5       69.88       64.66      4.15 o 
  -2  -4   5       99.72       98.00      5.93 o 
  -1  -4   5       83.06       91.94      4.87 o 
   0  -4   5       82.35       76.36      3.10 o 
   1  -4   5       32.24       28.09      2.66 o 
   2  -4   5        8.00       11.95      2.16 o 
   3  -4   5       76.85       85.30      5.53 o 
   4  -4   5       36.86       41.04      4.44 o 
   5  -4   5      185.34      180.19      9.16 o 
   6  -4   5       37.60       32.57      4.56 o 
   7  -4   5      139.78      138.04      9.15 o 
   8  -4   5       77.94       82.20      8.83 o 
   9  -4   5       43.10       40.03      6.29 o 
  -7  -3   5        5.24        4.99      4.32 o 
  -6  -3   5      108.58      105.30     10.59 o 
  -5  -3   5        2.18       -1.26      2.63 o 
  -4  -3   5      327.21      329.98     11.83 o 
  -3  -3   5      444.33      455.75      9.88 o 
  -2  -3   5        0.04        0.81      1.19 o 
  -1  -3   5       93.47       96.13      4.01 o 
   0  -3   5       50.68       44.88      3.09 o 
   1  -3   5      282.25      254.63      8.47 o 
   2  -3   5      310.17      331.18      9.94 o 
   3  -3   5       47.98       48.10      6.98 o 
   4  -3   5      191.48      192.36      8.63 o 
   5  -3   5      609.58      591.71     20.48 o 
   6  -3   5      121.23      119.05      7.94 o 
   7  -3   5        1.08        3.73      3.12 o 
   8  -3   5       37.60       38.75      8.76 o 
   9  -3   5        5.15       17.38      5.66 o 
  -8  -2   5      135.76      149.84     14.73 o 
  -7  -2   5       41.81       54.38      8.58 o 
  -6  -2   5       26.82       33.30      6.34 o 
  -5  -2   5     1361.21     1295.68     37.05 o 
  -4  -2   5       90.83       92.38      8.53 o 
  -3  -2   5       86.48       86.96      4.30 o 
  -2  -2   5      211.68      212.70      8.16 o 
  -1  -2   5      594.32      601.76     15.24 o 
   0  -2   5      282.34      288.24      6.69 o 
   1  -2   5       33.05       33.87      2.34 o 
   2  -2   5       15.99       18.53      2.59 o 
   3  -2   5       10.73        9.56      2.47 o 
   4  -2   5      858.85      893.31     28.59 o 
   5  -2   5        0.16        3.94      2.51 o 
   6  -2   5      338.98      332.50     12.80 o 
   7  -2   5       27.47       27.66      4.20 o 
   8  -2   5       33.91       46.53      5.80 o 
   9  -2   5       10.34        8.24      5.21 o 
  -8  -1   5        0.33       -1.58      4.15 o 
  -7  -1   5        9.79        3.54      4.11 o 
  -6  -1   5       33.91       28.19      5.65 o 
  -5  -1   5      803.27      751.01     27.37 o 
  -4  -1   5       52.46       58.35      7.14 o 
  -3  -1   5      535.25      544.35     19.78 o 
  -2  -1   5      391.67      402.53     12.10 o 
  -1  -1   5     1481.96     1485.00     21.56 o 
   0  -1   5      257.80      279.52      5.54 o 
   1  -1   5      131.19      128.20      3.71 o 
   2  -1   5      128.66      146.03      6.26 o 
   3  -1   5        0.29        0.96      1.55 o 
   4  -1   5      589.15      527.04     20.07 o 
   5  -1   5      504.83      493.10     14.16 o 
   6  -1   5       27.79       33.91      6.05 o 
   7  -1   5      588.63      557.31     17.54 o 
   8  -1   5       13.62       17.44      5.57 o 
   9  -1   5       57.83       52.94      9.11 o 
  10  -1   5        5.49        5.17      5.13 o 
  -8   0   5       21.05       20.34      6.88 o 
  -7   0   5       37.23       31.76      7.34 o 
  -6   0   5       28.79       39.67      7.39 o 
  -5   0   5      497.89      482.78     21.90 o 
  -4   0   5       70.25       61.74      7.38 o 
  -3   0   5      319.07      312.88     15.07 o 
  -2   0   5        0.56        1.21      1.61 o 
  -1   0   5      367.41      338.36      8.73 o 
   0   0   5        0.15        0.01      1.09 o 
   1   0   5       76.59       81.09      2.80 o 
   2   0   5      647.96      644.76     13.15 o 
   3   0   5        8.79       21.32     10.06 o 
   4   0   5       27.48       21.38      2.85 o 
   5   0   5      273.09      296.73     10.55 o 
   6   0   5      242.81      254.42     10.55 o 
   7   0   5      116.89      116.46     11.06 o 
   8   0   5       45.47       52.55      8.15 o 
   9   0   5       62.71       57.52      9.50 o 
  10   0   5       65.87       66.22     10.48 o 
  -8   1   5       13.64       13.11      6.42 o 
  -7   1   5       77.12       89.76     11.22 o 
  -6   1   5        3.05       18.46      5.64 o 
  -5   1   5      494.07      478.57     21.96 o 
  -4   1   5       82.12       93.40      5.19 o 
  -3   1   5       16.34       16.05      4.12 o 
  -2   1   5      591.55      638.90     20.76 o 
  -1   1   5        1.88        4.26      2.68 o 
   0   1   5     1821.71     1812.47     16.38 o 
   1   1   5       53.21       55.83      2.80 o 
   2   1   5     1643.73     1623.51     18.14 o 
   3   1   5       14.04       16.35      2.49 o 
   4   1   5      841.06      841.67     16.91 o 
   5   1   5       69.04       74.52      6.37 o 
   6   1   5      225.43      233.24      9.88 o 
   7   1   5      135.88      147.37     12.17 o 
   8   1   5      615.90      621.58     27.42 o 
   9   1   5       95.22      127.86     13.42 o 
  10   1   5        1.24       -4.25      4.25 o 
  -8   2   5       38.46       43.97      9.23 o 
  -7   2   5      363.99      365.34     22.01 o 
  -6   2   5       10.53       20.55      5.42 o 
  -5   2   5       27.01       33.85      6.89 o 
  -4   2   5      405.59      409.36     17.76 o 
  -3   2   5       47.85       65.64      7.35 o 
  -2   2   5      381.98      419.75     16.68 o 
  -1   2   5        9.93       12.05      3.20 o 
   0   2   5       22.73       21.99      3.89 o 
   1   2   5       22.49       18.80      1.99 o 
   2   2   5     2320.56     2349.70     29.75 o 
   3   2   5      837.68      777.71     11.45 o 
   4   2   5        0.36        1.29      1.62 o 
   5   2   5      155.66      166.30     11.15 o 
   6   2   5      314.07      279.32     15.40 o 
   7   2   5      148.61      127.50     11.32 o 
   8   2   5      116.05       90.63     10.46 o 
   9   2   5        0.92        4.49      4.73 o 
  10   2   5      109.11      112.79     13.16 o 
  -8   3   5       50.00       40.58      8.89 o 
  -7   3   5      317.82      339.09     21.72 o 
  -6   3   5       22.99       23.54      5.89 o 
  -5   3   5       17.81       19.87      5.93 o 
  -4   3   5       27.76       27.57      5.60 o 
  -3   3   5       11.34       18.82      4.80 o 
  -2   3   5       46.19       63.61      6.60 o 
  -1   3   5       92.71       99.97      7.72 o 
   0   3   5       79.77       81.88      6.59 o 
   1   3   5      294.96      321.46      6.28 o 
   2   3   5       10.00       12.58      1.66 o 
   3   3   5       33.06       46.94      3.17 o 
   4   3   5      918.40      989.49     38.21 o 
   5   3   5      116.22      127.56      9.81 o 
   6   3   5       10.71       18.05      4.59 o 
   7   3   5       12.70       11.20      4.77 o 
   8   3   5       34.62       28.27      6.08 o 
   9   3   5      239.73      258.30     18.48 o 
  10   3   5       14.26       22.50      7.03 o 
  -8   4   5       47.87       48.37      9.78 o 
  -7   4   5       85.03       92.00     11.92 o 
  -6   4   5       23.44       28.30      6.64 o 
  -5   4   5      186.03      180.59     14.06 o 
  -4   4   5      473.77      497.06     21.62 o 
  -3   4   5      339.19      369.14     17.17 o 
  -2   4   5        5.73        4.59      1.51 o 
  -1   4   5      156.29      182.10     11.47 o 
   0   4   5       70.10       66.85      3.36 o 
   1   4   5      344.52      339.34     10.29 o 
   2   4   5      673.68      709.76     17.93 o 
   3   4   5       12.89       12.41      2.23 o 
   4   4   5      177.47      201.31     10.00 o 
   5   4   5       37.55       39.99      5.95 o 
   6   4   5       67.34       54.53      9.36 o 
   7   4   5      491.21      525.36     22.84 o 
   8   4   5        5.54        1.49      3.97 o 
   9   4   5        8.55        9.83      5.45 o 
  10   4   5        0.78       -1.99      4.03 o 
  -8   5   5        9.42        9.65      4.84 o 
  -7   5   5       23.13       26.57      7.07 o 
  -6   5   5      112.31       99.69     11.32 o 
  -5   5   5      547.85      503.99     23.74 o 
  -4   5   5       72.73       69.41      8.15 o 
  -3   5   5       22.68       21.45      3.16 o 
  -2   5   5       38.16       36.66      2.65 o 
  -1   5   5        1.69        9.38      1.62 o 
   0   5   5     1216.66     1320.20     29.93 o 
   1   5   5       79.01       95.20      3.61 o 
   2   5   5      226.95      227.99     12.32 o 
   3   5   5     1010.72     1038.06     11.59 o 
   4   5   5      253.31      271.68     24.88 o 
   5   5   5      263.59      275.42     14.28 o 
   6   5   5      139.83      139.18     10.61 o 
   7   5   5       41.55       45.02      7.12 o 
   8   5   5       74.36       72.17      9.26 o 
   9   5   5        2.94       -0.13      4.81 o 
  10   5   5        0.12        0.71      4.04 o 
  -7   6   5       34.74       27.99      7.03 o 
  -6   6   5      195.44      201.64     16.15 o 
  -5   6   5        4.83        1.31      2.99 o 
  -4   6   5        0.70        0.02      1.99 o 
  -3   6   5       22.41       16.90      2.95 o 
  -2   6   5      150.31      146.83      5.30 o 
  -1   6   5        8.39        4.31      1.37 o 
   0   6   5      334.89      364.68     15.03 o 
   1   6   5        1.21        1.50      0.73 o 
   2   6   5       86.15       85.97      2.74 o 
   3   6   5     1026.60     1035.52     14.93 o 
   4   6   5        9.62        6.89      1.89 o 
   5   6   5       17.03       13.26      1.94 o 
   6   6   5       32.87       33.15      4.05 o 
   7   6   5      480.48      466.08     21.39 o 
   8   6   5       10.76       16.17      5.98 o 
   9   6   5       29.35       27.56      6.79 o 
  10   6   5       16.05       18.89      6.55 o 
  -7   7   5        8.18       15.44      6.02 o 
  -6   7   5       58.37       57.00      9.11 o 
  -5   7   5       57.17       47.70      8.78 o 
  -4   7   5        4.44        5.12      2.24 o 
  -3   7   5      202.55      197.57      9.12 o 
  -2   7   5       35.77       35.83      4.02 o 
  -1   7   5        0.95        1.62      0.93 o 
   0   7   5       82.41       74.59      3.42 o 
   1   7   5      129.43      142.43      4.41 o 
   2   7   5       19.30       22.84      1.92 o 
   3   7   5        5.25       10.37      2.36 o 
   4   7   5       56.11       52.18      3.51 o 
   5   7   5      219.33      233.47      7.50 o 
   6   7   5       18.20       20.45      2.23 o 
   7   7   5      257.49      266.82     16.00 o 
   8   7   5        0.61        4.15      3.55 o 
   9   7   5       40.72       40.44      7.64 o 
  10   7   5       51.19       52.23      8.99 o 
  -7   8   5       96.68       96.04     12.38 o 
  -6   8   5       54.68       43.99      8.25 o 
  -5   8   5       26.65       38.42      6.06 o 
  -4   8   5      183.59      172.44     10.94 o 
  -3   8   5      435.42      459.92     14.66 o 
  -2   8   5      207.30      217.05     12.58 o 
  -1   8   5        8.85       10.48      1.43 o 
   0   8   5      201.57      203.61      6.21 o 
   1   8   5       35.80       32.46      2.74 o 
   2   8   5       55.67       58.89      3.35 o 
   3   8   5      754.70      728.12     12.75 o 
   4   8   5      122.17      132.92      7.90 o 
   5   8   5      943.40      935.94     17.41 o 
   6   8   5       24.02       23.89      2.32 o 
   7   8   5      251.24      250.02      8.71 o 
   8   8   5       53.86       33.70      6.79 o 
   9   8   5       31.87       25.04      6.24 o 
  -6   9   5        3.98        6.85      4.80 o 
  -5   9   5       72.11       93.67     10.15 o 
  -4   9   5       40.42       38.98      4.74 o 
  -3   9   5       15.08       14.24      3.20 o 
  -2   9   5       51.97       52.40      3.94 o 
  -1   9   5      207.05      205.67      7.49 o 
   0   9   5       69.10       63.26      4.34 o 
   1   9   5       11.58       15.55      2.06 o 
   2   9   5       87.07       82.90      4.80 o 
   3   9   5        9.25       11.97      2.26 o 
   4   9   5       89.41       89.78      6.11 o 
   5   9   5      209.07      208.34      6.51 o 
   6   9   5       39.09       44.84      3.21 o 
   7   9   5       90.53       86.28      5.32 o 
   8   9   5       10.97       15.28      3.51 o 
   9   9   5        2.12        2.29      2.49 o 
  -5  10   5       59.65       50.06      5.77 o 
  -4  10   5       32.04       31.63      4.58 o 
  -3  10   5      201.27      194.72      9.73 o 
  -2  10   5        0.33       -0.18      1.61 o 
  -1  10   5       48.04       42.05      3.51 o 
   0  10   5       53.90       47.73      3.64 o 
   1  10   5       11.60       11.45      1.96 o 
   2  10   5        4.69        3.77      1.73 o 
   3  10   5      434.63      384.88      9.93 o 
   4  10   5     1121.35     1076.44     18.06 o 
   5  10   5       20.10       12.86      2.13 o 
   6  10   5        1.14        2.05      1.50 o 
   7  10   5       22.56       27.99      8.48 o 
   8  10   5        4.68        8.69      4.66 o 
  -4  11   5        2.75       -0.58      2.83 o 
  -3  11   5       17.91       14.38      3.62 o 
  -2  11   5       25.08       30.99      4.80 o 
  -1  11   5        2.70        3.85      2.62 o 
   0  11   5        0.14        0.35      1.44 o 
   1  11   5      350.98      337.58      9.68 o 
   2  11   5      279.39      257.97      8.37 o 
   3  11   5       30.31       32.26      3.22 o 
   4  11   5        3.71        2.69      1.81 o 
   5  11   5        2.73        4.78      2.38 o 
   6  11   5       14.52       18.45      5.57 o 
   7  11   5        0.07        0.15      2.08 o 
  -3  12   5        2.97        5.53      3.09 o 
  -2  12   5        0.10        4.98      2.23 o 
  -1  12   5        8.03        8.61      2.86 o 
   0  12   5       13.20       21.34      6.30 o 
   1  12   5        0.72       -2.46      3.39 o 
   2  12   5        4.06       11.47      5.31 o 
   3  12   5        4.95        3.43      3.61 o 
   4  12   5        6.57        2.30      4.96 o 
   5  12   5       27.60       23.45      6.60 o 
   6  12   5       57.74       51.76      8.79 o 
  -1  13   5       44.16       32.87      8.57 o 
   0  13   5       50.74       48.57      8.89 o 
   1  13   5       24.58       13.27      4.89 o 
   2  13   5        9.27       12.62      5.28 o 
   3  13   5        0.11       -0.78      3.71 o 
   4  13   5      104.18      128.46     14.26 o 
   5  13   5       10.22       19.21      6.52 o 
  -2  -8   6        7.70       24.89      7.93 o 
  -1  -8   6        1.26        9.80      6.20 o 
   0  -8   6        0.31        1.37      3.89 o 
   1  -8   6      144.39      169.59     16.58 o 
   2  -8   6      494.67      544.56     29.92 o 
   3  -8   6        0.59       10.59      6.94 o 
  -4  -7   6        5.36        7.66      4.00 o 
  -3  -7   6        0.07        3.27      5.04 o 
  -2  -7   6      133.83      135.48     14.44 o 
  -1  -7   6        3.53       -1.94      4.08 o 
   0  -7   6      145.86      164.80     15.63 o 
   1  -7   6        4.17        0.28      4.26 o 
   2  -7   6       34.72       44.47      8.69 o 
   3  -7   6        0.05       -0.37      4.71 o 
   4  -7   6        1.43        2.56      3.78 o 
   5  -7   6       50.69       60.28     10.58 o 
  -5  -6   6       38.84       37.01      8.58 o 
  -4  -6   6       21.63       27.13      4.81 o 
  -3  -6   6        0.13        1.36      2.53 o 
  -2  -6   6      532.38      529.78     26.97 o 
  -1  -6   6      341.30      353.06     21.56 o 
   0  -6   6       16.29       14.82      5.89 o 
   1  -6   6      155.73      159.87     14.51 o 
   2  -6   6       21.55       27.75      7.23 o 
   3  -6   6       32.14       39.82      8.09 o 
   4  -6   6       38.28       42.84      8.60 o 
   5  -6   6        0.94        8.43      6.55 o 
   6  -6   6        0.25       11.46      6.71 o 
  -6  -5   6        5.78       11.65      5.43 o 
  -5  -5   6       12.04       13.33      4.68 o 
  -4  -5   6       47.55       55.33      8.49 o 
  -3  -5   6       33.15       30.02      6.35 o 
  -2  -5   6        0.97        0.57      4.07 o 
  -1  -5   6        0.04        6.84      4.30 o 
   0  -5   6      157.12      167.14     14.09 o 
   1  -5   6      145.99      160.02     13.78 o 
   2  -5   6      108.73      112.45     11.60 o 
   3  -5   6      155.93      148.93      7.58 o 
   4  -5   6       27.11       28.56      4.95 o 
   5  -5   6       44.49       41.07      4.83 o 
   6  -5   6       12.87       16.12      3.57 o 
   7  -5   6       23.58       31.40      4.92 o 
  -6  -4   6       59.13       71.34      6.86 o 
  -5  -4   6       28.95       40.48      5.05 o 
  -4  -4   6        0.69        5.99      3.80 o 
  -3  -4   6        0.99        2.61      4.03 o 
  -2  -4   6       63.16       77.06     10.80 o 
  -1  -4   6        2.00        1.99      3.71 o 
   0  -4   6       47.35       46.47      5.25 o 
   1  -4   6       32.94       39.47      3.78 o 
   2  -4   6        2.61        1.23      3.63 o 
   3  -4   6      198.68      206.22     15.13 o 
   4  -4   6      215.59      216.05     14.96 o 
   5  -4   6       19.03       18.12      3.94 o 
   6  -4   6      317.14      307.93     13.11 o 
   7  -4   6      173.01      177.59     10.67 o 
   8  -4   6        3.09        1.37      2.68 o 
  -7  -3   6       31.54       60.53      9.23 o 
  -6  -3   6        2.77        1.97      2.72 o 
  -5  -3   6       82.70       69.60      6.29 o 
  -4  -3   6       31.95       27.95      3.03 o 
  -3  -3   6       26.77       29.98      3.30 o 
  -2  -3   6       63.60       65.84      3.88 o 
  -1  -3   6       24.53       22.55      2.34 o 
   0  -3   6       62.42       60.19      5.85 o 
   1  -3   6        0.16        0.75      1.03 o 
   2  -3   6       72.93       72.75      4.95 o 
   3  -3   6      124.72      124.32     11.14 o 
   4  -3   6       71.55       66.50     10.97 o 
   5  -3   6        1.26        1.11      2.34 o 
   6  -3   6      553.04      530.35     17.05 o 
   7  -3   6       10.16        7.48      5.52 o 
   8  -3   6       33.81       31.37      5.08 o 
   9  -3   6       26.24       27.31      4.70 o 
  -7  -2   6       14.12       13.54      5.28 o 
  -6  -2   6        7.73       -0.69      2.88 o 
  -5  -2   6       41.93       51.08      7.65 o 
  -4  -2   6       42.01       45.68      3.67 o 
  -3  -2   6      689.37      629.39     15.29 o 
  -2  -2   6       18.28       21.98      3.97 o 
  -1  -2   6      274.09      288.33      7.66 o 
   0  -2   6      167.97      156.81      6.60 o 
   1  -2   6       27.54       23.47      2.86 o 
   2  -2   6      109.09      102.45      5.69 o 
   3  -2   6       40.71       47.14      4.36 o 
   4  -2   6        9.52       15.58      4.79 o 
   5  -2   6       72.65       74.58      5.90 o 
   6  -2   6      809.48      801.41     20.85 o 
   7  -2   6        0.62       -1.74      2.61 o 
   8  -2   6        0.09        6.56      3.48 o 
   9  -2   6       19.22       33.21      7.26 o 
  -7  -1   6        1.13        6.44      5.34 o 
  -6  -1   6       92.48      122.83     12.14 o 
  -5  -1   6        5.84        3.27      3.99 o 
  -4  -1   6       60.06       68.90      8.16 o 
  -3  -1   6        0.91       -1.23      3.36 o 
  -2  -1   6        2.02        0.90      1.60 o 
  -1  -1   6     1167.28     1118.31     16.09 o 
   0  -1   6     1382.43     1308.88     26.06 o 
   1  -1   6      113.20      120.55     19.27 o 
   2  -1   6        3.23        4.62      1.85 o 
   3  -1   6       73.27       69.71      4.92 o 
   4  -1   6        6.98        4.37      3.28 o 
   5  -1   6       18.83       27.21      6.27 o 
   6  -1   6        0.96        1.27      2.11 o 
   7  -1   6      403.09      383.27     14.68 o 
   8  -1   6        2.91        0.70      2.60 o 
   9  -1   6       21.91       30.56      7.60 o 
  10  -1   6       91.30       92.78     12.55 o 
  -8   0   6      280.46      311.07     22.05 o 
  -7   0   6       59.94       56.12      9.20 o 
  -6   0   6      122.08      112.85     11.77 o 
  -5   0   6        6.45       10.67      4.10 o 
  -4   0   6       16.89       12.92      4.72 o 
  -3   0   6      103.31       81.17      8.29 o 
  -2   0   6      405.07      384.38     15.44 o 
  -1   0   6     3503.95     3584.61     41.96 o 
   0   0   6      455.88      418.03      8.36 o 
   1   0   6       97.76       92.78      5.02 o 
   2   0   6      419.95      432.09      8.42 o 
   3   0   6      316.16      347.58     10.45 o 
   4   0   6      127.91      134.00     12.46 o 
   5   0   6      106.11      101.85     12.91 o 
   6   0   6        9.40        7.30      2.60 o 
   7   0   6      101.69       89.80      7.04 o 
   8   0   6        7.52       12.09      4.95 o 
   9   0   6       38.19       27.61      7.40 o 
  10   0   6      116.37       95.89     12.62 o 
  -8   1   6        6.31        6.02      5.67 o 
  -7   1   6      136.05      145.47     14.35 o 
  -6   1   6       26.45       17.60      5.56 o 
  -5   1   6        3.64        8.34      5.02 o 
  -4   1   6      220.07      213.43     14.16 o 
  -3   1   6       48.73       51.07      6.87 o 
  -2   1   6        0.01        2.10      1.94 o 
  -1   1   6      348.58      357.50     14.34 o 
   0   1   6       14.56       17.03      1.76 o 
   1   1   6        1.88        0.15      1.57 o 
   2   1   6      283.58      265.49      5.79 o 
   3   1   6     1610.31     1610.47     24.75 o 
   4   1   6      632.05      680.70     15.57 o 
   5   1   6       98.91       93.44      6.10 o 
   6   1   6      242.01      233.14     10.16 o 
   7   1   6       85.34       76.02      9.09 o 
   8   1   6        0.24        0.41      3.79 o 
   9   1   6       14.73       19.58      6.56 o 
  10   1   6       36.72       50.41      9.34 o 
  -8   2   6        0.01        7.87      5.68 o 
  -7   2   6        1.87        3.17      4.53 o 
  -6   2   6        6.88        9.14      5.71 o 
  -5   2   6      159.93      171.42     13.96 o 
  -4   2   6      967.91     1021.85     32.78 o 
  -3   2   6      197.49      222.84     13.69 o 
  -2   2   6       88.31       99.94      5.97 o 
  -1   2   6       54.55       50.41      5.70 o 
   0   2   6     1075.62     1070.53     20.02 o 
   1   2   6      124.74      134.03      6.02 o 
   2   2   6      125.77      109.13      2.94 o 
   3   2   6      259.43      223.74      6.12 o 
   4   2   6        1.38        4.02      1.94 o 
   5   2   6       73.57       70.16      5.81 o 
   6   2   6       38.30       32.07      6.08 o 
   7   2   6       85.78      114.41     10.81 o 
   8   2   6       15.49       19.11      6.22 o 
   9   2   6       17.22       16.71      6.03 o 
  10   2   6       18.43       25.38      7.12 o 
  -8   3   6        1.40       -0.54      4.16 o 
  -7   3   6        0.49        8.07      4.60 o 
  -6   3   6       17.07       21.46      6.32 o 
  -5   3   6      120.51      145.86     12.85 o 
  -4   3   6      124.92      108.15     10.67 o 
  -3   3   6       44.88       52.29      7.25 o 
  -2   3   6      186.54      182.16     11.90 o 
  -1   3   6       63.79       57.26      6.43 o 
   0   3   6      781.03      797.92     23.23 o 
   1   3   6       41.94       33.28      2.43 o 
   2   3   6      303.64      311.24      5.89 o 
   3   3   6      157.01      179.44      4.98 o 
   4   3   6      539.34      550.95     12.97 o 
   5   3   6        4.61       12.70      4.63 o 
   6   3   6       58.80       62.10      7.71 o 
   7   3   6       13.93       17.59      5.13 o 
   8   3   6       63.98       56.47      8.49 o 
   9   3   6       92.05      118.98     12.75 o 
  10   3   6        1.18        3.88      4.59 o 
  -8   4   6       24.46       38.96      9.41 o 
  -7   4   6        8.43       12.13      5.56 o 
  -6   4   6       41.85       47.45      8.49 o 
  -5   4   6        2.66        5.18      3.55 o 
  -4   4   6        2.07       -0.16      3.52 o 
  -3   4   6       66.58       60.79      7.82 o 
  -2   4   6      294.15      335.68     16.07 o 
  -1   4   6      480.08      485.25     18.57 o 
   0   4   6      520.64      552.97     19.31 o 
   1   4   6      333.35      329.45     14.35 o 
   2   4   6        4.24        8.55      1.13 o 
   3   4   6       78.71       93.72      5.22 o 
   4   4   6      313.16      310.78     11.49 o 
   5   4   6       27.15       18.58      4.29 o 
   6   4   6      171.85      164.86     12.22 o 
   7   4   6       62.56       52.57      7.72 o 
   8   4   6       10.28       13.69      4.96 o 
   9   4   6        0.89       -3.75      3.75 o 
  10   4   6      118.87      122.81     13.92 o 
  -7   5   6        0.23        1.12      4.07 o 
  -6   5   6        0.01        1.90      4.12 o 
  -5   5   6      124.65      126.72     12.45 o 
  -4   5   6      113.13      107.86     10.54 o 
  -3   5   6        2.27       -1.00      2.95 o 
  -2   5   6      224.84      230.39     10.30 o 
  -1   5   6       44.28       43.78      3.73 o 
   0   5   6      797.76      798.26     24.23 o 
   1   5   6       63.17       81.42      5.49 o 
   2   5   6        7.07       12.23      4.04 o 
   3   5   6        2.72        2.92      0.86 o 
   4   5   6        1.81        3.85      1.06 o 
   5   5   6      255.69      331.65     16.51 o 
   6   5   6      380.12      393.32     18.88 o 
   7   5   6        0.63        6.60      2.80 o 
   8   5   6      133.32      120.44     11.88 o 
   9   5   6      197.48      193.11     16.18 o 
  10   5   6      104.00       93.17     12.44 o 
  -7   6   6       11.73       10.64      6.86 o 
  -6   6   6      202.33      222.99     17.71 o 
  -5   6   6       81.26       97.88     11.18 o 
  -4   6   6       13.23        7.93      4.47 o 
  -3   6   6        9.85       24.57      9.58 o 
  -2   6   6      130.72      132.24      5.18 o 
  -1   6   6      114.43      130.94      4.50 o 
   0   6   6      288.93      315.19     10.77 o 
   1   6   6       75.58       82.78      5.04 o 
   2   6   6        6.50        7.90      2.49 o 
   3   6   6       67.62       59.29      3.61 o 
   4   6   6       36.50       31.04      2.28 o 
   5   6   6        0.69        0.28      3.90 o 
   6   6   6      310.32      283.87     16.28 o 
   7   6   6       57.85       46.77      5.77 o 
   8   6   6      192.57      203.16     15.27 o 
   9   6   6      372.30      402.99     22.94 o 
  10   6   6       90.01       89.45     11.84 o 
  -7   7   6        1.97        5.50      5.74 o 
  -6   7   6       21.79       33.40      7.70 o 
  -5   7   6      314.40      295.51     12.16 o 
  -4   7   6       23.44       34.80      4.27 o 
  -3   7   6      701.28      689.03     18.04 o 
  -2   7   6      534.51      506.09     15.10 o 
  -1   7   6       31.72       36.81      2.59 o 
   0   7   6      138.22      142.70      7.52 o 
   1   7   6      290.12      302.52      8.90 o 
   2   7   6        5.40        4.79      1.45 o 
   3   7   6       11.95        9.18      2.51 o 
   4   7   6      532.61      543.46     11.22 o 
   5   7   6       68.45       69.42      7.04 o 
   6   7   6       17.96       28.09      6.58 o 
   7   7   6      539.28      518.23     16.38 o 
   8   7   6       95.32       98.61     10.96 o 
   9   7   6        5.37        5.97      4.02 o 
  10   7   6       32.00       18.71      6.07 o 
  -6   8   6        3.66       -0.63      4.49 o 
  -5   8   6       26.74       27.12      4.25 o 
  -4   8   6        7.17        9.06      4.53 o 
  -3   8   6        1.26        2.88      2.16 o 
  -2   8   6      134.32      122.77      7.70 o 
  -1   8   6      289.84      289.44     15.74 o 
   0   8   6      272.33      265.50      6.62 o 
   1   8   6       46.46       52.65      2.65 o 
   2   8   6        1.18        1.24      0.85 o 
   3   8   6        4.89        8.85      1.57 o 
   4   8   6       44.44       41.94      4.29 o 
   5   8   6      279.20      288.21      9.45 o 
   6   8   6      127.39      131.49      6.13 o 
   7   8   6        0.94        0.86      1.65 o 
   8   8   6      194.27      200.16     10.32 o 
   9   8   6      263.59      285.96     19.13 o 
  -6   9   6       16.82       21.73      6.72 o 
  -5   9   6       31.79       31.68      4.63 o 
  -4   9   6      140.71      153.25      9.36 o 
  -3   9   6      639.58      564.56     25.01 o 
  -2   9   6     1235.53     1233.73     26.87 o 
  -1   9   6        1.02        0.17      1.37 o 
   0   9   6       17.69       20.97      2.93 o 
   1   9   6      326.86      312.82      7.67 o 
   2   9   6      216.95      204.42      6.17 o 
   3   9   6      282.71      281.49      7.74 o 
   4   9   6       95.15      100.57      6.70 o 
   5   9   6      133.88      119.62      5.87 o 
   6   9   6       64.69       61.77      3.81 o 
   7   9   6      261.32      251.46      7.89 o 
   8   9   6       59.82       63.86      6.23 o 
   9   9   6        0.08        2.64      3.40 o 
  -5  10   6       41.88       48.06      5.71 o 
  -4  10   6      139.60      160.41     19.38 o 
  -3  10   6       12.48       14.81      4.01 o 
  -2  10   6       31.12       36.51     10.75 o 
  -1  10   6       62.95       60.94      5.85 o 
   0  10   6       58.04       56.55      5.55 o 
   1  10   6      352.38      342.17     12.95 o 
   2  10   6       94.71       91.38      4.55 o 
   3  10   6        7.03       11.42      2.05 o 
   4  10   6        3.81        4.63      1.75 o 
   5  10   6      154.05      152.04      8.61 o 
   6  10   6       43.84       37.65      3.19 o 
   7  10   6       21.31       24.72      2.77 o 
   8  10   6       56.26       50.35      8.72 o 
  -4  11   6        5.11       11.07      5.38 o 
  -3  11   6        1.84        1.44      4.16 o 
  -2  11   6       11.59       11.92      6.41 o 
  -1  11   6       10.30       10.95      4.23 o 
   0  11   6       58.84       58.49      5.82 o 
   1  11   6      135.43      131.23      8.30 o 
   2  11   6       74.96       60.54      6.45 o 
   3  11   6       29.95       29.73      6.15 o 
   4  11   6       86.13      109.26     10.08 o 
   5  11   6       67.32       64.18      5.84 o 
   6  11   6       11.57       11.55      4.79 o 
   7  11   6       28.12       39.93      5.10 o 
   8  11   6      105.41      101.11     11.37 o 
  -3  12   6        6.17        4.71      7.87 o 
  -2  12   6       76.89       79.49      7.44 o 
  -1  12   6       47.73       42.54      5.26 o 
   0  12   6        4.71        1.33      2.23 o 
   1  12   6       15.65       30.09      4.40 o 
   2  12   6      100.17      106.09      7.56 o 
   3  12   6        0.21       -0.04      4.16 o 
   4  12   6       10.24       17.30      4.96 o 
   5  12   6        4.10        8.81      4.96 o 
   6  12   6       45.68       57.13      9.08 o 
  -1  13   6       12.78       20.08      7.07 o 
   0  13   6       54.86       51.50      9.66 o 
   1  13   6       16.89       28.27      7.86 o 
   2  13   6       36.11       54.05      9.50 o 
   3  13   6       16.96       21.32      7.19 o 
   4  13   6        2.12       12.51      5.89 o 
   5  13   6        3.11        8.52      5.24 o 
  -2  -7   7       20.63       11.27      7.06 o 
  -1  -7   7        1.08       12.02      6.84 o 
   0  -7   7        8.37       10.53      6.18 o 
   1  -7   7       35.43       56.57     10.13 o 
   2  -7   7        0.96        1.03      4.02 o 
   3  -7   7        7.93        5.04      5.43 o 
   4  -7   7        3.83       10.03      5.73 o 
  -4  -6   7       19.17       29.16      5.24 o 
  -3  -6   7       62.01       57.22      9.90 o 
  -2  -6   7       20.00       34.64      7.41 o 
  -1  -6   7      111.83      128.10     13.69 o 
   0  -6   7       17.30       22.34      7.46 o 
   1  -6   7       33.59       34.80      7.70 o 
   2  -6   7       62.44       65.25      9.94 o 
   3  -6   7      134.67      140.27     14.67 o 
   4  -6   7       13.33       16.64      6.23 o 
   5  -6   7       51.71       43.60      9.21 o 
   6  -6   7       70.61       65.79     11.47 o 
  -5  -5   7       51.14       60.97      9.71 o 
  -4  -5   7       24.22       27.86     12.03 o 
  -3  -5   7       10.39        9.12      5.35 o 
  -2  -5   7      101.73      104.77     12.02 o 
  -1  -5   7        2.35        7.04      4.77 o 
   0  -5   7       42.48       48.32      8.47 o 
   1  -5   7       48.70       49.67      8.45 o 
   2  -5   7      172.99      164.91     14.68 o 
   3  -5   7      154.24      176.97     15.48 o 
   4  -5   7       57.65       57.67      9.63 o 
   5  -5   7        4.67        4.73      4.99 o 
   6  -5   7      156.20      155.18     15.63 o 
   7  -5   7      349.04      322.76     23.48 o 
  -5  -4   7       13.16       17.20      5.42 o 
  -4  -4   7       74.94       70.24      9.51 o 
  -3  -4   7       66.69       78.96      7.01 o 
  -2  -4   7      377.90      376.91     14.57 o 
  -1  -4   7        2.92       10.02      4.44 o 
   0  -4   7       54.79       62.72      8.86 o 
   1  -4   7       88.39       91.27     10.52 o 
   2  -4   7      222.12      224.46     16.04 o 
   3  -4   7       50.05       46.91      8.06 o 
   4  -4   7        0.34        1.57      2.84 o 
   5  -4   7      255.86      254.58     11.55 o 
   6  -4   7        3.87       14.60      3.70 o 
   7  -4   7       97.58       99.83      8.28 o 
   8  -4   7      207.48      200.76     13.94 o 
  -6  -3   7       19.16       25.27      4.53 o 
  -5  -3   7        5.85        6.60      4.15 o 
  -4  -3   7        4.90        9.01      5.14 o 
  -3  -3   7      270.62      271.70     16.74 o 
  -2  -3   7        0.00        1.17      2.06 o 
  -1  -3   7      876.56      813.05     17.20 o 
   0  -3   7        1.15        0.50      1.41 o 
   1  -3   7       36.33       33.27      3.42 o 
   2  -3   7       16.65       21.58      3.13 o 
   3  -3   7       17.40       18.12      5.03 o 
   4  -3   7      101.79      107.76     10.95 o 
   5  -3   7        8.71       10.61      4.27 o 
   6  -3   7      655.58      624.54     19.13 o 
   7  -3   7       12.39       19.22      4.17 o 
   8  -3   7       77.56       90.45      8.21 o 
  -6  -2   7       22.47       29.75      6.52 o 
  -5  -2   7       93.68       91.15      6.08 o 
  -4  -2   7      127.18      101.39      6.72 o 
  -3  -2   7      883.68      878.49     24.42 o 
  -2  -2   7       46.77       41.51      3.91 o 
  -1  -2   7      724.25      697.98     22.02 o 
   0  -2   7      323.85      319.03     10.27 o 
   1  -2   7       14.39       11.61      7.00 o 
   2  -2   7      130.33      135.77      6.97 o 
   3  -2   7       14.59       21.89      3.37 o 
   4  -2   7       69.04       64.66      8.50 o 
   5  -2   7       16.26       11.19      4.88 o 
   6  -2   7       64.27       71.52      6.43 o 
   7  -2   7      142.62      132.57      9.08 o 
   8  -2   7       15.16       18.58      4.25 o 
   9  -2   7        4.80        4.23      7.91 o 
  -7  -1   7        9.59       24.17      6.40 o 
  -6  -1   7        0.66        5.23      3.62 o 
  -5  -1   7       24.02       27.81      6.01 o 
  -4  -1   7       89.12       81.56      6.28 o 
  -3  -1   7      223.82      220.29      9.13 o 
  -2  -1   7      467.45      454.97     12.64 o 
  -1  -1   7        2.73        2.61      1.54 o 
   0  -1   7      287.85      314.07     10.09 o 
   1  -1   7      323.73      318.05     10.27 o 
   2  -1   7       54.88       46.91      4.14 o 
   3  -1   7       58.66       71.01      5.29 o 
   4  -1   7        4.29        3.70      2.16 o 
   5  -1   7        6.17        9.14      4.41 o 
   6  -1   7       67.56       62.26      5.83 o 
   7  -1   7        3.66        3.09      2.71 o 
   8  -1   7        0.04        0.39      2.42 o 
   9  -1   7       77.34       82.51     11.21 o 
  -7   0   7        2.23       -1.23      4.58 o 
  -6   0   7        3.98        8.72      5.80 o 
  -5   0   7       20.27       22.90      5.58 o 
  -4   0   7      394.85      378.38     13.36 o 
  -3   0   7       95.90       89.23      8.27 o 
  -2   0   7       13.78       20.04      3.03 o 
  -1   0   7      323.77      320.60      8.16 o 
   0   0   7      390.43      409.11      8.91 o 
   1   0   7        4.08        7.42      2.11 o 
   2   0   7        9.30       11.66      1.59 o 
   3   0   7      187.23      180.96      7.99 o 
   4   0   7        6.66        8.28      2.58 o 
   5   0   7      135.99      136.59      7.69 o 
   6   0   7      127.87      170.06     13.00 o 
   7   0   7       29.65       33.62      4.68 o 
   8   0   7      234.50      237.51     12.16 o 
   9   0   7       20.34       16.04      5.69 o 
  10   0   7        5.43       -4.53      4.53 o 
  -7   1   7        1.34        4.72      3.78 o 
  -6   1   7       54.48       57.60      9.15 o 
  -5   1   7      222.08      231.24     16.75 o 
  -4   1   7       45.30       47.63      7.31 o 
  -3   1   7      192.87      204.03     17.18 o 
  -2   1   7       46.84       42.27      5.82 o 
  -1   1   7        1.52        0.72      1.47 o 
   0   1   7      152.83      160.63      5.15 o 
   1   1   7        0.61        2.36      1.58 o 
   2   1   7      407.62      397.98      7.81 o 
   3   1   7      149.35      167.73      7.35 o 
   4   1   7      151.77      156.33      7.50 o 
   5   1   7      118.69      115.82      6.99 o 
   6   1   7      111.58      104.53      7.10 o 
   7   1   7      183.03      187.15      9.93 o 
   8   1   7        8.52        9.97      4.80 o 
   9   1   7       46.60       51.96      8.96 o 
  10   1   7        1.95       -0.98      4.20 o 
  -7   2   7       16.31       24.60      7.37 o 
  -6   2   7       24.30       22.75      6.02 o 
  -5   2   7       23.55       19.17      6.00 o 
  -4   2   7        2.95        3.68      4.47 o 
  -3   2   7       58.77       58.91      8.80 o 
  -2   2   7       79.21       78.23      7.81 o 
  -1   2   7       82.58       83.47      7.66 o 
   0   2   7       66.93       77.30      3.25 o 
   1   2   7      136.88      132.27     10.86 o 
   2   2   7       96.29      110.72      4.21 o 
   3   2   7     1454.52     1524.89     24.05 o 
   4   2   7        2.50        4.90      1.88 o 
   5   2   7       95.64       96.01      6.16 o 
   6   2   7       12.91        8.70      2.71 o 
   7   2   7      130.89      128.36     11.87 o 
   8   2   7       53.81       53.49      8.38 o 
   9   2   7       29.83       38.88      7.57 o 
  10   2   7        6.76        4.01      3.87 o 
  -7   3   7        7.20        8.10      5.05 o 
  -6   3   7        7.63       11.93      5.53 o 
  -5   3   7       16.96       20.22      6.25 o 
  -4   3   7        0.02        1.44      3.77 o 
  -3   3   7        0.26        2.00      4.00 o 
  -2   3   7      101.65      111.92      9.64 o 
  -1   3   7       53.72       52.59      6.36 o 
   0   3   7      302.34      270.64      9.28 o 
   1   3   7      348.44      341.31      8.74 o 
   2   3   7       14.99       10.85      1.95 o 
   3   3   7     1227.55     1199.51     28.08 o 
   4   3   7        1.39        0.76      1.41 o 
   5   3   7      161.07      170.92      7.82 o 
   6   3   7        0.00       -3.03      3.53 o 
   7   3   7        5.50        8.91      3.01 o 
   8   3   7      181.42      190.93     15.08 o 
   9   3   7       57.15       66.98     10.31 o 
  10   3   7        5.74       11.94      6.10 o 
  -7   4   7       63.65       84.29     11.94 o 
  -6   4   7      250.04      221.58     17.77 o 
  -5   4   7      119.14      121.49     12.63 o 
  -4   4   7      183.99      173.83     13.80 o 
  -3   4   7      377.67      366.93     18.94 o 
  -2   4   7      348.29      336.35     17.05 o 
  -1   4   7        1.58        4.93      4.09 o 
   0   4   7      253.57      251.79      6.91 o 
   1   4   7      205.50      236.92      6.02 o 
   2   4   7      434.31      427.45      8.87 o 
   3   4   7      222.49      220.37      8.14 o 
   4   4   7       83.98       81.72      4.77 o 
   5   4   7      170.28      201.87     13.31 o 
   6   4   7       41.90       39.33      6.88 o 
   7   4   7        0.18        6.18      2.77 o 
   8   4   7      110.41       93.13     10.85 o 
   9   4   7       48.31       63.63      9.52 o 
  10   4   7        0.10        1.67      5.40 o 
  -7   5   7      116.40      135.64     14.93 o 
  -6   5   7       26.90       24.74      7.01 o 
  -5   5   7       48.51       52.57      8.64 o 
  -4   5   7      184.08      157.18     13.62 o 
  -3   5   7      203.22      197.60     14.13 o 
  -2   5   7       84.93       81.81      4.93 o 
  -1   5   7       15.74       17.37      2.12 o 
   0   5   7       67.05       72.41      2.69 o 
   1   5   7        4.94        5.77      1.43 o 
   2   5   7        5.85        8.14      3.55 o 
   3   5   7      560.86      545.27     20.53 o 
   4   5   7       58.17       67.24      2.94 o 
   5   5   7        0.33       -4.44      4.44 o 
   6   5   7       84.45       89.25      9.53 o 
   7   5   7      118.94       98.86     10.47 o 
   8   5   7        9.65       16.99      6.34 o 
   9   5   7       62.90       62.30      9.54 o 
  10   5   7      115.53      116.16     13.52 o 
  -7   6   7       88.81      109.87     13.88 o 
  -6   6   7        6.94        7.90      5.31 o 
  -5   6   7       85.90      100.50     11.61 o 
  -4   6   7      658.43      616.00     27.05 o 
  -3   6   7        2.10        8.09      4.58 o 
  -2   6   7       92.01       79.91      9.21 o 
  -1   6   7       70.21       73.55      5.08 o 
   0   6   7      364.37      392.63     17.73 o 
   1   6   7      212.66      232.66      6.59 o 
   2   6   7      153.79      148.36     10.66 o 
   3   6   7       19.96       15.87      4.05 o 
   4   6   7       37.41       36.71      2.23 o 
   5   6   7      329.16      311.29      9.54 o 
   6   6   7       30.80       20.10      4.85 o 
   7   6   7      397.32      390.27     20.57 o 
   8   6   7        0.28        2.55      3.48 o 
   9   6   7       97.69       95.33     11.59 o 
  10   6   7        1.45       -1.49      4.07 o 
  -6   7   7        0.01        5.56      5.10 o 
  -5   7   7        7.10       17.07      6.59 o 
  -4   7   7       24.09       12.84      5.81 o 
  -3   7   7      410.71      384.69     20.47 o 
  -2   7   7      174.93      156.52      8.59 o 
  -1   7   7        0.66        4.46      2.30 o 
   0   7   7       27.08       21.08      3.50 o 
   1   7   7       73.54       72.12      3.74 o 
   2   7   7        8.13        8.76      2.87 o 
   3   7   7        4.78        4.73      0.58 o 
   4   7   7       52.24       53.36      3.48 o 
   5   7   7      419.61      370.71     11.00 o 
   6   7   7        0.36        3.05      1.90 o 
   7   7   7       56.97       61.40      5.89 o 
   8   7   7       27.27       28.79      6.50 o 
   9   7   7        0.69       11.57      6.53 o 
  10   7   7        0.01        2.70      3.60 o 
  -6   8   7        4.98       12.07      6.49 o 
  -5   8   7        0.55        2.57      4.68 o 
  -4   8   7       37.45       32.77      4.53 o 
  -3   8   7        5.82        9.24      5.17 o 
  -2   8   7       33.55       27.20      4.20 o 
  -1   8   7       78.59       73.65      8.17 o 
   0   8   7      199.02      199.93      9.68 o 
   1   8   7      195.45      194.35      9.29 o 
   2   8   7       10.64       15.68      3.13 o 
   3   8   7      223.99      211.66     11.46 o 
   4   8   7       13.85       16.65      3.24 o 
   5   8   7        5.08        7.53      2.15 o 
   6   8   7       58.10       62.52      7.03 o 
   7   8   7       45.06       44.42      3.92 o 
   8   8   7       32.69       40.49      4.96 o 
   9   8   7       19.29       17.24      6.23 o 
  -5   9   7       45.43       42.65      5.54 o 
  -4   9   7        8.69       12.52      3.46 o 
  -3   9   7        2.65        1.06      2.79 o 
  -2   9   7        8.08        9.89      3.64 o 
  -1   9   7        0.12        4.06      2.90 o 
   0   9   7       14.56       12.06      3.09 o 
   1   9   7       31.31       30.72      4.02 o 
   2   9   7        2.01        4.90      3.64 o 
   3   9   7      121.57      119.55      7.62 o 
   4   9   7      806.52      776.79     19.80 o 
   5   9   7      183.14      192.89      9.81 o 
   6   9   7       18.13       13.59      7.89 o 
   7   9   7      106.53      110.83      6.15 o 
   8   9   7      152.42      148.27      8.98 o 
   9   9   7       15.45       22.29      4.21 o 
  -5  10   7       22.24       26.85      4.42 o 
  -4  10   7       59.99       61.05      6.60 o 
  -3  10   7        4.29        8.80      5.51 o 
  -2  10   7        0.33        0.43      2.98 o 
  -1  10   7        3.92       10.56      7.88 o 
   0  10   7      214.82      213.81     10.81 o 
   1  10   7       30.33       44.18      5.07 o 
   2  10   7        2.79        2.65      2.13 o 
   3  10   7      180.94      177.22      9.44 o 
   4  10   7       98.37      101.79      7.15 o 
   5  10   7       31.57       36.03      4.70 o 
   6  10   7       32.16       42.28      3.93 o 
   7  10   7       22.50       36.60      3.76 o 
   8  10   7       31.82       32.55      4.58 o 
  -4  11   7        9.82       13.45      3.81 o 
  -3  11   7       15.01       19.16      4.16 o 
  -2  11   7       24.35       15.21      7.12 o 
  -1  11   7      126.52      125.35      8.74 o 
   0  11   7        6.63        8.70      4.90 o 
   1  11   7        9.60       14.26      3.47 o 
   2  11   7        3.10        0.70      2.04 o 
   3  11   7       28.16       19.89      5.12 o 
   4  11   7      256.53      239.49     11.35 o 
   5  11   7      229.65      206.89     12.74 o 
   6  11   7        3.66        2.57      1.97 o 
   7  11   7        2.48        3.44      1.89 o 
   8  11   7       21.62       19.15      5.41 o 
  -3  12   7        0.05       -2.50      2.82 o 
  -2  12   7       57.67       75.46      7.32 o 
  -1  12   7        7.77        9.02      3.76 o 
   0  12   7        7.20       11.59      3.26 o 
   1  12   7        2.59        8.45      5.67 o 
   2  12   7      184.93      170.21      9.90 o 
   3  12   7       84.00       80.88      6.88 o 
   4  12   7        2.52        3.61      2.92 o 
   5  12   7       71.15       64.09      9.94 o 
   6  12   7       36.50       50.80      8.62 o 
   7  12   7       30.88       31.38      6.92 o 
  -1  13   7       40.32       59.88      6.84 o 
   0  13   7       46.53       52.99      6.08 o 
   1  13   7        0.07        2.11      5.23 o 
   2  13   7       11.76       24.70      7.56 o 
   3  13   7       20.84       12.90      5.91 o 
   4  13   7        3.49       11.71      6.23 o 
   5  13   7        0.50        4.02      4.41 o 
  -2  -6   8        0.12        6.47      6.00 o 
  -1  -6   8       78.29      101.63     13.04 o 
   0  -6   8       23.68       26.21      7.11 o 
   1  -6   8       18.52       22.90      6.76 o 
   2  -6   8       30.84       30.55      8.06 o 
   3  -6   8      222.39      217.36     18.62 o 
   4  -6   8       17.77        9.53      5.43 o 
  -3  -5   8       40.89       33.05      7.40 o 
  -2  -5   8       15.66       20.43      7.22 o 
  -1  -5   8       65.88       65.76     10.50 o 
   0  -5   8        7.13       18.45      6.64 o 
   1  -5   8        0.00       -3.39      4.39 o 
   2  -5   8       51.23       44.07      8.33 o 
   3  -5   8        6.11        1.18      4.34 o 
   4  -5   8       13.57        5.79      5.04 o 
   5  -5   8      210.74      210.80     18.28 o 
   6  -5   8        4.24       14.76      6.61 o 
  -4  -4   8       46.86       45.84      5.83 o 
  -3  -4   8        5.97        7.77      3.10 o 
  -2  -4   8       17.71       30.89      7.60 o 
  -1  -4   8       62.27       69.47      9.64 o 
   0  -4   8        2.28        0.36      4.11 o 
   1  -4   8      404.42      440.36     23.72 o 
   2  -4   8        4.89        3.78      3.51 o 
   3  -4   8        0.07        1.94      3.16 o 
   4  -4   8       18.49       12.78      3.04 o 
   5  -4   8       69.41       63.70      5.95 o 
   6  -4   8       32.03       35.08      5.19 o 
   7  -4   8       15.68       24.48      4.98 o 
  -5  -3   8       11.09       11.13      4.99 o 
  -4  -3   8        0.01       -1.67      3.65 o 
  -3  -3   8       65.06       62.80      6.41 o 
  -2  -3   8       28.45       25.14      4.06 o 
  -1  -3   8      403.95      395.23     21.49 o 
   0  -3   8        3.30        3.05      3.15 o 
   1  -3   8       68.57       74.62      5.48 o 
   2  -3   8       17.23       20.94      6.18 o 
   3  -3   8       33.75       37.66      4.33 o 
   4  -3   8       28.32       35.34      6.86 o 
   5  -3   8        2.64        6.32      2.83 o 
   6  -3   8       29.72       32.42      4.76 o 
   7  -3   8       71.53       68.13      7.11 o 
   8  -3   8      101.60       90.84     11.28 o 
  -5  -2   8       12.07       11.49      4.98 o 
  -4  -2   8       46.29       37.90      6.90 o 
  -3  -2   8       30.04       25.69      4.44 o 
  -2  -2   8        2.16        2.54      1.74 o 
  -1  -2   8     1152.80     1132.45     33.29 o 
   0  -2   8        0.26        4.34      1.98 o 
   1  -2   8        7.44        7.72      2.40 o 
   2  -2   8       16.00       16.60      3.04 o 
   3  -2   8       42.76       47.02      5.75 o 
   4  -2   8        0.16        3.16      2.46 o 
   5  -2   8        3.82        8.39      5.24 o 
   6  -2   8       27.51       28.04      4.44 o 
   7  -2   8       32.89       32.05      4.76 o 
   8  -2   8       64.03       61.73      8.94 o 
  -6  -1   8       29.82       39.37      5.29 o 
  -5  -1   8        4.77        3.09      2.95 o 
  -4  -1   8       90.26       76.12      6.12 o 
  -3  -1   8        0.08        2.76      2.23 o 
  -2  -1   8      152.99      149.61      7.46 o 
  -1  -1   8       70.39       73.65      4.38 o 
   0  -1   8       11.95       12.57      2.58 o 
   1  -1   8       46.91       46.70      4.91 o 
   2  -1   8       51.47       44.68      4.38 o 
   3  -1   8       94.74      108.35      7.93 o 
   4  -1   8       33.00       37.38      5.81 o 
   5  -1   8       14.27       16.25      3.53 o 
   6  -1   8      233.55      241.10     17.15 o 
   7  -1   8      172.56      163.96     10.04 o 
   8  -1   8       57.27       51.11      6.32 o 
   9  -1   8       10.49       15.76      4.02 o 
  -6   0   8        3.69        6.13      4.88 o 
  -5   0   8       26.04       24.04      4.19 o 
  -4   0   8      208.21      193.81     13.55 o 
  -3   0   8      361.74      344.03     12.09 o 
  -2   0   8        0.03        2.05      1.91 o 
  -1   0   8      187.68      177.95      6.46 o 
   0   0   8        1.65        4.30      2.09 o 
   1   0   8      305.92      314.27     10.60 o 
   2   0   8       83.33       81.29      5.54 o 
   3   0   8       14.55       19.92      3.24 o 
   4   0   8      153.24      174.10      8.61 o 
   5   0   8      101.08       84.07      6.30 o 
   6   0   8      564.25      574.89     24.90 o 
   7   0   8       20.48       16.69      3.99 o 
   8   0   8       94.57       98.35      8.21 o 
   9   0   8        6.31       18.80      6.78 o 
  -6   1   8       11.23        9.77      4.82 o 
  -5   1   8        3.02        3.84      3.65 o 
  -4   1   8        9.45       10.09      3.22 o 
  -3   1   8      125.84      143.83     11.40 o 
  -2   1   8       13.09       14.27      2.63 o 
  -1   1   8      134.22      131.56      5.29 o 
   0   1   8      553.24      556.92     10.71 o 
   1   1   8      104.49       97.08      5.71 o 
   2   1   8      209.88      213.28      8.55 o 
   3   1   8        0.62        3.67      1.18 o 
   4   1   8      525.37      545.07     14.94 o 
   5   1   8      143.67      151.57      9.07 o 
   6   1   8        6.80       12.78      2.97 o 
   7   1   8      251.64      242.16     11.79 o 
   8   1   8        6.76        9.74      3.38 o 
   9   1   8        3.06        7.28      4.91 o 
  -7   2   8        8.39        5.91      5.46 o 
  -6   2   8       84.74       80.30     10.72 o 
  -5   2   8       69.03       55.35      8.86 o 
  -4   2   8       49.06       49.70      5.60 o 
  -3   2   8       58.86       51.15      7.13 o 
  -2   2   8       97.84      114.63     10.09 o 
  -1   2   8       24.49       23.50      2.82 o 
   0   2   8      269.53      247.90      6.40 o 
   1   2   8       11.87       17.65      2.73 o 
   2   2   8      139.30      144.80      9.03 o 
   3   2   8      496.85      484.08      8.65 o 
   4   2   8       97.44      100.60      6.28 o 
   5   2   8      240.19      239.51      9.97 o 
   6   2   8      199.09      187.28      9.43 o 
   7   2   8       80.29       77.86      6.62 o 
   8   2   8        0.46        1.36      4.00 o 
   9   2   8        0.14        2.62      4.39 o 
  10   2   8        0.30        0.71      4.74 o 
  -7   3   8       67.90       75.40     11.96 o 
  -6   3   8        3.47       16.38      6.81 o 
  -5   3   8       37.44       36.71      7.65 o 
  -4   3   8       29.54       26.86      6.39 o 
  -3   3   8      271.75      267.51     16.33 o 
  -2   3   8        5.55        2.71      3.43 o 
  -1   3   8      101.79      114.11      9.87 o 
   0   3   8       17.03       24.30      2.27 o 
   1   3   8      123.62      131.00      6.30 o 
   2   3   8       30.01       29.05      2.91 o 
   3   3   8       87.00       93.94      5.34 o 
   4   3   8      425.84      425.71     12.14 o 
   5   3   8      162.80      149.90      7.64 o 
   6   3   8      165.36      163.45      8.51 o 
   7   3   8       64.17       49.70      8.46 o 
   8   3   8       32.31       29.27      6.99 o 
   9   3   8       57.63       58.15      9.40 o 
  10   3   8       39.16       34.27      8.11 o 
  -6   4   8       20.47       15.96      6.57 o 
  -5   4   8       53.32       51.57      8.41 o 
  -4   4   8        7.90        9.43      4.78 o 
  -3   4   8      163.42      133.70     11.89 o 
  -2   4   8        4.62       10.47      4.17 o 
  -1   4   8       12.21       21.02      4.97 o 
   0   4   8       32.51       32.00      2.81 o 
   1   4   8        1.87        1.61      1.20 o 
   2   4   8       43.86       43.86      3.06 o 
   3   4   8        1.24        1.50      1.01 o 
   4   4   8      117.67      114.67     12.41 o 
   5   4   8       18.96       23.38      5.41 o 
   6   4   8      152.55      160.57     13.01 o 
   7   4   8       10.37       20.47      5.96 o 
   8   4   8       35.60       34.04      6.95 o 
   9   4   8      144.59      194.67     16.63 o 
  10   4   8       59.98       64.61     10.61 o 
  -6   5   8       18.47       20.75      6.52 o 
  -5   5   8      286.42      273.25     19.48 o 
  -4   5   8        0.28        1.49      3.98 o 
  -3   5   8        9.83        3.50      3.70 o 
  -2   5   8      243.35      231.37     15.26 o 
  -1   5   8      127.11      117.57     10.33 o 
   0   5   8       12.04       10.75      1.46 o 
   1   5   8       83.27       85.69      4.11 o 
   2   5   8      132.63      118.59      9.92 o 
   3   5   8      110.65       99.37      4.24 o 
   4   5   8       89.96       79.39      3.63 o 
   5   5   8        2.92        3.92      3.18 o 
   6   5   8      160.32      179.66     13.54 o 
   7   5   8      428.44      396.86     21.30 o 
   8   5   8       27.60       23.46      7.23 o 
   9   5   8       48.73       52.49      8.97 o 
  10   5   8        1.21        7.83      5.21 o 
  -6   6   8       43.01       46.12      8.97 o 
  -5   6   8       73.46       86.55     11.29 o 
  -4   6   8       20.06       29.11      6.99 o 
  -3   6   8       25.91       22.28      6.38 o 
  -2   6   8      193.85      179.67     13.66 o 
  -1   6   8       66.76       77.42      8.73 o 
   0   6   8       61.81       43.85      6.68 o 
   1   6   8      482.56      463.71     24.13 o 
   2   6   8      359.24      358.57     17.58 o 
   3   6   8        7.66        7.24      3.92 o 
   4   6   8       42.67       46.45      7.03 o 
   5   6   8       70.65       66.29      4.08 o 
   6   6   8      144.09      154.97     12.91 o 
   7   6   8       82.13       79.01      9.75 o 
   8   6   8        0.16        7.22      4.54 o 
   9   6   8       38.91       32.32      7.58 o 
  10   6   8       73.45       70.29     10.97 o 
  -6   7   8       31.40       35.73      8.24 o 
  -5   7   8       10.22       21.14      6.55 o 
  -4   7   8        1.42        4.52      5.39 o 
  -3   7   8      205.72      221.90     16.31 o 
  -2   7   8      102.74      103.44     10.92 o 
  -1   7   8       82.87       88.13      9.47 o 
   0   7   8      697.81      669.77     25.67 o 
   1   7   8      373.58      403.70     18.95 o 
   2   7   8       87.54      103.42      9.72 o 
   3   7   8       72.69       88.32      9.08 o 
   4   7   8      177.05      190.69     13.26 o 
   5   7   8        3.89        6.11      3.78 o 
   6   7   8       65.92       61.37      7.02 o 
   7   7   8      246.83      265.59     17.57 o 
   8   7   8       41.01       39.57     13.33 o 
   9   7   8       58.48       58.26      9.91 o 
  10   7   8      109.24      131.48     14.32 o 
  -5   8   8        6.51        8.68      5.48 o 
  -4   8   8       18.55       19.55      7.01 o 
  -3   8   8      348.08      361.97     21.38 o 
  -2   8   8      772.50      782.49     30.45 o 
  -1   8   8       72.91       78.97      6.53 o 
   0   8   8       14.26       16.41      3.61 o 
   1   8   8      128.24      134.64      8.15 o 
   2   8   8        5.44        6.27      2.67 o 
   3   8   8      203.57      205.96     14.00 o 
   4   8   8      168.16      164.38     12.46 o 
   5   8   8      472.87      477.07     22.07 o 
   6   8   8        8.47        8.23      2.35 o 
   7   8   8        0.02        0.63      2.19 o 
   8   8   8       24.28       25.13      3.83 o 
   9   8   8       13.60       22.25      5.96 o 
  -5   9   8        2.36       13.30      5.85 o 
  -4   9   8       53.47       59.30      9.74 o 
  -3   9   8       12.05        3.84      3.82 o 
  -2   9   8        3.32        0.34      2.45 o 
  -1   9   8      830.86      746.24     40.29 o 
   0   9   8      107.43      114.28      7.88 o 
   1   9   8       58.70       64.38      5.94 o 
   2   9   8        0.02        0.61      3.35 o 
   3   9   8       29.95       24.85     10.63 o 
   4   9   8       39.36       39.03      4.83 o 
   5   9   8      140.07      131.67     11.65 o 
   6   9   8        9.79        6.11      2.41 o 
   7   9   8        9.38       10.95      2.76 o 
   8   9   8      143.80      137.45      9.33 o 
   9   9   8       41.64       32.58      7.05 o 
  -4  10   8        3.56        4.54      2.69 o 
  -3  10   8       17.12       25.63      5.35 o 
  -2  10   8        3.50        5.41      2.87 o 
  -1  10   8      174.10      162.94      9.94 o 
   0  10   8       45.25       50.37     11.72 o 
   1  10   8      166.43      174.56     14.21 o 
   2  10   8      407.15      371.90     14.31 o 
   3  10   8      615.34      569.87     17.76 o 
   4  10   8       39.25       32.72      6.99 o 
   5  10   8       12.05       22.30      3.93 o 
   6  10   8      117.42      130.56     12.08 o 
   7  10   8        3.63        8.38      4.08 o 
   8  10   8        0.07        1.86      2.86 o 
  -3  11   8        6.68        4.09      3.78 o 
  -2  11   8        5.22        9.05      3.82 o 
  -1  11   8       36.47       49.68      6.15 o 
   0  11   8        0.97        0.51      5.44 o 
   1  11   8      123.70      116.53      9.55 o 
   2  11   8       36.97       35.28      4.85 o 
   3  11   8        2.88        6.04      2.85 o 
   4  11   8       51.60       68.92      6.49 o 
   5  11   8       25.68       29.64      4.52 o 
   6  11   8       20.91       17.83      3.92 o 
   7  11   8       30.80       38.02      5.03 o 
   8  11   8        2.19        4.83      3.99 o 
  -2  12   8        3.71        7.54      3.08 o 
  -1  12   8       55.30       65.94      6.94 o 
   0  12   8        0.35        5.29      3.15 o 
   1  12   8        0.46        1.22      2.50 o 
   2  12   8       32.07       38.41      5.49 o 
   3  12   8       93.56      106.81      8.13 o 
   4  12   8       82.32       87.62     12.16 o 
   5  12   8        0.20        0.67      3.53 o 
   6  12   8       12.97       14.07      3.53 o 
   7  12   8      118.62      127.48     13.79 o 
  -1  13   8        2.78        3.34      2.63 o 
   0  13   8        0.56        0.76      5.45 o 
   1  13   8       13.47       21.02      4.46 o 
   2  13   8        8.38       23.00      4.53 o 
   3  13   8       27.87       41.73     10.07 o 
   4  13   8        1.31        7.66      5.14 o 
   5  13   8       23.55       23.16      6.94 o 
  -1  -5   9      201.31      190.44     17.62 o 
   0  -5   9      313.86      326.32     22.57 o 
   1  -5   9       54.60       54.07      9.67 o 
   2  -5   9       57.00       42.15      8.42 o 
   3  -5   9       10.51        7.64      5.28 o 
   4  -5   9       23.40       28.58      6.91 o 
  -3  -4   9       43.41       41.33      5.78 o 
  -2  -4   9       31.47       32.84      8.33 o 
  -1  -4   9      372.19      357.75     22.89 o 
   0  -4   9       83.84      100.38     12.07 o 
   1  -4   9       49.76       64.88      9.62 o 
   2  -4   9        9.29       16.97      5.33 o 
   3  -4   9       85.34      109.41     12.95 o 
   4  -4   9       14.48       10.39      6.02 o 
   5  -4   9        9.38       -1.84      4.34 o 
   6  -4   9       86.62       82.79     12.28 o 
  -4  -3   9        1.23        0.90      3.20 o 
  -3  -3   9        0.02        1.62      4.86 o 
  -2  -3   9       15.61       11.65      5.82 o 
  -1  -3   9      107.21      105.13     11.61 o 
   0  -3   9        0.08       -1.15      3.60 o 
   1  -3   9        9.95       12.41      4.58 o 
   2  -3   9       62.68       59.29      8.87 o 
   3  -3   9        6.76        8.02      4.56 o 
   4  -3   9       29.36       33.74      7.83 o 
   5  -3   9       18.55       25.22      7.49 o 
   6  -3   9        1.41        2.29      2.65 o 
   7  -3   9       35.43       42.57      5.96 o 
  -4  -2   9      106.73      116.86     11.95 o 
  -3  -2   9       16.10       19.71      3.94 o 
  -2  -2   9      269.08      246.63     11.55 o 
  -1  -2   9        6.08        0.47      3.96 o 
   0  -2   9       25.48       26.23      3.63 o 
   1  -2   9       58.03       60.09      5.22 o 
   2  -2   9        0.81        1.08      1.71 o 
   3  -2   9       77.71       82.07      7.75 o 
   4  -2   9        4.87        3.61      4.27 o 
   5  -2   9       99.34      108.37     11.77 o 
   6  -2   9       54.55       49.74      5.56 o 
   7  -2   9        0.25        5.80      5.51 o 
   8  -2   9        1.38       -1.63      2.81 o 
  -5  -1   9       26.30       24.28      6.10 o 
  -4  -1   9        8.85       12.11      3.22 o 
  -3  -1   9       44.72       44.36      4.70 o 
  -2  -1   9      100.74      104.87      5.65 o 
  -1  -1   9      842.69      793.06     16.38 o 
   0  -1   9      276.11      272.99     10.72 o 
   1  -1   9        1.96        2.32      3.76 o 
   2  -1   9       35.35       41.76      4.51 o 
   3  -1   9      575.48      563.94     16.37 o 
   4  -1   9        1.14       -0.07      2.19 o 
   5  -1   9      146.97      156.48      9.26 o 
   6  -1   9        1.15        9.06      4.18 o 
   7  -1   9      147.27      138.24      9.50 o 
   8  -1   9        3.33        2.79      3.20 o 
  -5   0   9        3.23        7.13      4.66 o 
  -4   0   9        3.92        4.21      2.56 o 
  -3   0   9       31.27       23.17      3.56 o 
  -2   0   9       15.74       17.07      2.58 o 
  -1   0   9       25.89       30.44      3.05 o 
   0   0   9       49.25       49.05      4.65 o 
   1   0   9       67.58       71.94      5.51 o 
   2   0   9       29.55       32.15      3.88 o 
   3   0   9        2.11        4.70      2.37 o 
   4   0   9       67.35       61.80      5.71 o 
   5   0   9       54.70       61.45     12.39 o 
   6   0   9       66.70       72.07      6.64 o 
   7   0   9        5.15        6.85      2.93 o 
   8   0   9       92.44       91.34      8.14 o 
   9   0   9       53.70       59.55      9.04 o 
  -6   1   9        0.03       -1.62      2.62 o 
  -5   1   9       11.58       17.45      5.80 o 
  -4   1   9       29.26       24.02      5.75 o 
  -3   1   9       31.98       34.94      4.18 o 
  -2   1   9        8.91        9.79      2.40 o 
  -1   1   9      129.91      115.08      5.24 o 
   0   1   9      395.22      370.76     12.09 o 
   1   1   9       47.02       44.34      4.26 o 
   2   1   9      291.14      294.82     10.70 o 
   3   1   9        0.67        2.57      2.28 o 
   4   1   9      137.53      141.41     11.91 o 
   5   1   9      106.21       89.17      9.58 o 
   6   1   9       21.70       23.99      4.05 o 
   7   1   9        3.60        2.69      3.38 o 
   8   1   9        0.57        1.36      2.36 o 
   9   1   9        6.59        7.21      5.50 o 
  -6   2   9        1.89        2.76      2.97 o 
  -5   2   9      255.25      284.14     13.83 o 
  -4   2   9       78.80       71.12      9.24 o 
  -3   2   9      179.47      149.67     12.47 o 
  -2   2   9      216.84      203.57     13.86 o 
  -1   2   9        2.53        2.89      1.33 o 
   0   2   9        9.23       14.16      1.84 o 
   1   2   9       28.62       19.04      6.22 o 
   2   2   9       46.42       41.89      4.05 o 
   3   2   9      194.81      190.92      8.43 o 
   4   2   9      815.56      775.30     18.46 o 
   5   2   9      126.38      125.86      7.62 o 
   6   2   9       52.89       62.56      5.78 o 
   7   2   9       80.79       83.34      6.91 o 
   8   2   9       79.19       77.66     10.53 o 
   9   2   9        3.73        5.63      3.71 o 
  -6   3   9        2.83       -0.19      4.08 o 
  -5   3   9       51.03       48.63      6.04 o 
  -4   3   9       11.68        7.34      3.53 o 
  -3   3   9       37.59       45.67      7.72 o 
  -2   3   9       16.77       12.97      4.80 o 
  -1   3   9       44.77       34.66      6.25 o 
   0   3   9      297.98      290.04      6.88 o 
   1   3   9        7.56       10.58      2.13 o 
   2   3   9      146.45      143.29      6.67 o 
   3   3   9        0.51        2.98      2.07 o 
   4   3   9      289.74      289.75     12.58 o 
   5   3   9        6.39        8.61      2.57 o 
   6   3   9        5.57        4.14      1.91 o 
   7   3   9       24.63       21.99      5.84 o 
   8   3   9        0.11       -1.45      4.37 o 
   9   3   9       71.61       60.96      9.77 o 
  -6   4   9       54.55       65.79     10.83 o 
  -5   4   9      181.50      181.76     11.64 o 
  -4   4   9      130.67      128.04     12.94 o 
  -3   4   9        8.19        4.75      3.39 o 
  -2   4   9      128.70      135.48     12.02 o 
  -1   4   9      186.83      178.81     13.18 o 
   0   4   9      372.66      380.78      7.43 o 
   1   4   9      533.09      516.06     12.15 o 
   2   4   9       36.63       36.73      3.25 o 
   3   4   9      236.45      231.57      8.16 o 
   4   4   9       88.34       99.61      5.76 o 
   5   4   9       16.33        9.42      2.12 o 
   6   4   9       45.03       51.95      8.16 o 
   7   4   9       99.22      104.32     11.53 o 
   8   4   9        5.35        4.54      4.96 o 
   9   4   9        8.42        5.39      5.19 o 
  10   4   9       48.88       71.02     11.09 o 
  -6   5   9       29.06       22.06      6.76 o 
  -5   5   9       33.11       19.35      4.31 o 
  -4   5   9       32.53       29.02      7.12 o 
  -3   5   9      284.27      310.71     19.20 o 
  -2   5   9      559.36      539.94     24.71 o 
  -1   5   9      501.15      520.93     23.21 o 
   0   5   9      104.45       86.81      8.39 o 
   1   5   9        2.73        5.29      1.17 o 
   2   5   9      252.50      236.05      6.53 o 
   3   5   9        4.60        2.76      1.16 o 
   4   5   9       34.83       39.35      6.55 o 
   5   5   9      231.14      227.37     15.39 o 
   6   5   9       13.78       14.23      4.50 o 
   7   5   9       70.09       54.83      8.68 o 
   8   5   9        6.92        0.11      3.94 o 
   9   5   9       25.33       30.70      7.58 o 
  10   5   9        0.59       -5.58      5.91 o 
  -6   6   9       21.47       31.74      8.49 o 
  -5   6   9       79.12       86.24      8.35 o 
  -4   6   9       11.17       16.36      6.14 o 
  -3   6   9       20.29       28.48      7.03 o 
  -2   6   9       23.37       24.29      6.00 o 
  -1   6   9       52.68       60.60      8.56 o 
   0   6   9      311.16      321.34     17.88 o 
   1   6   9        4.85        8.72      3.96 o 
   2   6   9      235.84      271.32     16.04 o 
   3   6   9        0.00        5.55      4.16 o 
   4   6   9       43.90       36.49      6.31 o 
   5   6   9      164.12      157.06     13.01 o 
   6   6   9       74.05       83.95     10.12 o 
   7   6   9       34.87       44.86      8.05 o 
   8   6   9       38.06       36.60      7.21 o 
   9   6   9      129.89      147.82     14.83 o 
  -5   7   9        4.11       12.01      4.47 o 
  -4   7   9      165.40      181.15     16.11 o 
  -3   7   9      131.76      143.83     13.91 o 
  -2   7   9        0.55        2.28      3.83 o 
  -1   7   9        1.08        6.55      4.63 o 
   0   7   9      110.34      110.40     10.84 o 
   1   7   9       13.90       18.48      5.02 o 
   2   7   9      407.42      420.06     20.33 o 
   3   7   9       47.05       38.29      6.72 o 
   4   7   9      347.34      336.58     18.43 o 
   5   7   9        7.06       11.74      4.90 o 
   6   7   9       79.44       63.48      8.93 o 
   7   7   9       22.99       25.19      6.72 o 
   8   7   9        8.71        3.89      4.91 o 
   9   7   9       33.97       40.90      8.77 o 
  -5   8   9       33.53       50.88     10.01 o 
  -4   8   9       74.04       88.87     12.05 o 
  -3   8   9      109.40       81.29     10.96 o 
  -2   8   9      171.63      159.13     14.29 o 
  -1   8   9       22.12       16.04      5.41 o 
   0   8   9      107.21      109.47     10.91 o 
   1   8   9       93.89       85.89      9.73 o 
   2   8   9      534.69      529.33     23.41 o 
   3   8   9       66.93       77.53      9.03 o 
   4   8   9      205.42      190.16     14.06 o 
   5   8   9      416.49      422.50     21.62 o 
   6   8   9       37.34       26.26      6.39 o 
   7   8   9        3.01       -3.32      4.05 o 
   8   8   9       24.18       29.52      7.23 o 
   9   8   9       62.10       52.79      9.20 o 
  -4   9   9      207.23      226.37     18.76 o 
  -3   9   9       54.77       70.43     10.47 o 
  -2   9   9       35.22       49.40      8.54 o 
  -1   9   9      179.31      184.04     14.80 o 
   0   9   9       71.71       79.83      9.97 o 
   1   9   9        0.80        3.96      4.25 o 
   2   9   9        3.72        1.12      3.16 o 
   3   9   9        9.99       12.92      4.79 o 
   4   9   9       32.74       25.14      5.73 o 
   5   9   9      137.92      143.08     12.95 o 
   6   9   9        0.04        7.19      4.04 o 
   7   9   9       25.96       32.46      7.03 o 
   8   9   9        2.89        5.10      3.43 o 
   9   9   9       99.31      100.26     12.33 o 
  -4  10   9        9.41        8.02      5.55 o 
  -3  10   9       98.79      113.69     12.86 o 
  -2  10   9        2.03        1.89      2.98 o 
  -1  10   9        2.27        2.68      3.48 o 
   0  10   9        8.55       17.10      7.36 o 
   1  10   9       72.43       80.52     16.01 o 
   2  10   9      257.32      258.24     12.30 o 
   3  10   9       14.39       21.29      5.26 o 
   4  10   9      216.50      204.77     15.06 o 
   5  10   9       19.17       31.85      6.78 o 
   6  10   9       57.35       46.33      7.60 o 
   7  10   9        6.13       12.23      4.81 o 
   8  10   9       24.91       19.88      3.93 o 
  -3  11   9       29.19       39.39      6.54 o 
  -2  11   9       47.41       55.41      6.45 o 
  -1  11   9       10.03        9.11      7.14 o 
   0  11   9        1.41        5.25      7.05 o 
   1  11   9       61.27       77.91      7.17 o 
   2  11   9        1.17        2.43      2.83 o 
   3  11   9       35.56       45.19      5.65 o 
   4  11   9       13.52       17.43      3.73 o 
   5  11   9        4.48        6.85      4.45 o 
   6  11   9      350.52      325.21     20.04 o 
   7  11   9        0.02       -2.08      3.74 o 
  -2  12   9        2.93        4.17      3.23 o 
  -1  12   9       21.04       28.37      5.06 o 
   0  12   9        9.43       13.33      3.91 o 
   1  12   9       11.68       13.22      4.16 o 
   2  12   9       44.45       48.25      6.04 o 
   3  12   9        2.98       -1.98      2.19 o 
   4  12   9       78.42       68.72      6.83 o 
   5  12   9       18.41       20.23      4.35 o 
   6  12   9       44.71       49.99      8.31 o 
   0  13   9       14.81       26.34      4.82 o 
   1  13   9       66.97       90.61     11.39 o 
   2  13   9       13.97       16.30      4.13 o 
   3  13   9        7.57        9.07      3.47 o 
   4  13   9        0.98        2.20     11.44 o 
   5  13   9       30.57       24.40      4.42 o 
  -1  -4  10       14.68       20.61      6.08 o 
   0  -4  10        8.26        7.94      5.18 o 
   1  -4  10      244.41      283.29     20.74 o 
   2  -4  10        3.52        7.90      5.52 o 
   3  -4  10       75.25       82.76     11.74 o 
   4  -4  10        4.26       13.04      6.06 o 
  -2  -3  10       22.22       34.63      7.64 o 
  -1  -3  10      371.69      381.22     23.45 o 
   0  -3  10       14.52       12.89      6.37 o 
   1  -3  10       36.98       31.00      7.05 o 
   2  -3  10        0.18       -2.44      4.37 o 
   3  -3  10        0.05       -0.96      3.74 o 
   4  -3  10        0.91        8.22      4.60 o 
   5  -3  10        0.12       -2.09      4.38 o 
   6  -3  10       44.71       46.77      7.24 o 
  -3  -2  10        1.44        1.82      2.51 o 
  -2  -2  10      279.11      265.39     18.90 o 
  -1  -2  10       24.20       18.37      5.73 o 
   0  -2  10        2.18        8.00      4.65 o 
   1  -2  10      158.88      170.46     14.50 o 
   2  -2  10       47.10       44.95      4.91 o 
   3  -2  10        4.34        4.42      2.58 o 
   4  -2  10       38.12       38.99     10.85 o 
   5  -2  10      101.60      103.55     12.02 o 
   6  -2  10      124.14      118.38      8.87 o 
   7  -2  10       10.08        4.78      2.61 o 
  -4  -1  10        1.49        3.14      3.28 o 
  -3  -1  10       24.16       20.73      6.94 o 
  -2  -1  10        9.26        8.77      2.82 o 
  -1  -1  10        0.71        1.13      2.12 o 
   0  -1  10      138.51      130.80      7.96 o 
   1  -1  10       35.39       38.11      4.44 o 
   2  -1  10        0.31        4.05      4.61 o 
   3  -1  10       53.47       52.15      6.12 o 
   4  -1  10       63.19       61.61      6.02 o 
   5  -1  10        5.54       13.26      5.78 o 
   6  -1  10       59.93       54.31      9.05 o 
   7  -1  10        3.56        3.60      2.67 o 
  -4   0  10        4.99        4.11      2.44 o 
  -3   0  10       33.42       28.62      4.50 o 
  -2   0  10       15.72       17.42      2.75 o 
  -1   0  10      896.16      843.37     18.09 o 
   0   0  10        4.83        9.61      5.39 o 
   1   0  10        9.61       11.37      6.47 o 
   2   0  10       22.86       20.89      3.36 o 
   3   0  10        1.41        5.29      2.74 o 
   4   0  10       34.81       38.73      4.69 o 
   5   0  10       10.87       11.19      3.46 o 
   6   0  10       17.72       20.87      4.01 o 
   7   0  10      186.96      207.65     16.66 o 
   8   0  10        5.44        0.23      2.95 o 
  -5   1  10        3.44        0.81      3.32 o 
  -4   1  10       12.99        7.48      2.52 o 
  -3   1  10      113.02      103.36      7.11 o 
  -2   1  10       20.31       18.53      2.97 o 
  -1   1  10        6.47        9.02      1.96 o 
   0   1  10       28.24       22.60      3.51 o 
   1   1  10      255.68      243.30     10.40 o 
   2   1  10       42.70       37.54      4.25 o 
   3   1  10        1.97        3.48      2.23 o 
   4   1  10       21.97       29.02      4.21 o 
   5   1  10       43.63       48.22      5.33 o 
   6   1  10       30.53       30.95      4.59 o 
   7   1  10       82.51      103.37      8.15 o 
   8   1  10       36.84       27.97      4.76 o 
  -5   2  10       71.50       63.97      9.57 o 
  -4   2  10       33.41       36.32      7.50 o 
  -3   2  10        1.09        4.01      4.10 o 
  -2   2  10       49.13       52.79      4.97 o 
  -1   2  10       11.96       12.47      2.10 o 
   0   2  10       37.05       36.62      4.60 o 
   1   2  10       18.67       19.84      3.17 o 
   2   2  10       17.31       27.04      3.72 o 
   3   2  10       29.11       34.44      5.93 o 
   4   2  10        0.73        3.87      2.51 o 
   5   2  10        6.71        6.35      2.94 o 
   6   2  10       41.89       47.98      5.33 o 
   7   2  10       10.97       15.56      3.52 o 
   8   2  10       43.66       42.85      5.49 o 
   9   2  10        1.90        1.86      4.32 o 
  -5   3  10        6.45        8.02      4.46 o 
  -4   3  10        2.22        9.43      4.85 o 
  -3   3  10        0.36        4.41      4.46 o 
  -2   3  10      292.90      301.74     18.18 o 
  -1   3  10      259.84      231.29      7.22 o 
   0   3  10        0.38        1.29      2.60 o 
   1   3  10      189.45      191.07      8.37 o 
   2   3  10        4.72        4.90      2.01 o 
   3   3  10       55.45       49.62      4.44 o 
   4   3  10      359.78      371.55     12.46 o 
   5   3  10       29.16       26.22      3.78 o 
   6   3  10        7.75        6.76      2.59 o 
   7   3  10      161.68      192.65     11.41 o 
   8   3  10       87.09      101.15     12.27 o 
   9   3  10       11.29       21.12      7.05 o 
  -5   4  10       57.64       50.95      8.69 o 
  -4   4  10       53.22       47.14      8.49 o 
  -3   4  10       62.35       68.20      9.39 o 
  -2   4  10       78.48       68.30      9.53 o 
  -1   4  10       25.44       32.60      3.94 o 
   0   4  10       44.35       39.93      3.82 o 
   1   4  10      319.07      328.63     10.26 o 
   2   4  10       72.82       69.88      4.68 o 
   3   4  10        0.72        2.80      1.69 o 
   4   4  10      226.18      236.16      9.36 o 
   5   4  10       11.57       12.06      2.76 o 
   6   4  10        7.85        9.51      4.03 o 
   7   4  10      171.95      203.35     16.21 o 
   8   4  10        1.57        8.64      4.63 o 
   9   4  10        0.43       -2.33      3.20 o 
  -5   5  10        7.79       23.45      7.19 o 
  -4   5  10        2.26       13.72      5.68 o 
  -3   5  10      125.23      118.28     12.60 o 
  -2   5  10        0.63        6.14      4.03 o 
  -1   5  10      184.74      159.17      7.31 o 
   0   5  10       49.52       52.30      3.87 o 
   1   5  10       18.28       20.00      2.49 o 
   2   5  10      885.03      897.86     16.10 o 
   3   5  10       10.32       15.47      2.31 o 
   4   5  10       47.68       48.69      4.01 o 
   5   5  10        5.94       13.31      5.11 o 
   6   5  10        5.04       -0.07      4.17 o 
   7   5  10        4.34        2.17      4.10 o 
   8   5  10        8.93       18.22      6.14 o 
   9   5  10        3.90        4.77      5.45 o 
  -5   6  10        9.02       14.77      6.06 o 
  -4   6  10       28.04       28.42      7.55 o 
  -3   6  10       89.65       97.29     11.71 o 
  -2   6  10       57.87       43.36      8.05 o 
  -1   6  10        7.17       10.90      5.29 o 
   0   6  10      743.01      716.21     28.56 o 
   1   6  10        0.61       -0.53      3.48 o 
   2   6  10       49.13       61.81      8.35 o 
   3   6  10       39.39       52.43      7.33 o 
   4   6  10       59.64       51.69      7.86 o 
   5   6  10      134.03      158.93     13.50 o 
   6   6  10      116.88      115.53     12.12 o 
   7   6  10      150.34      143.09     14.10 o 
   8   6  10       75.69       82.77     11.38 o 
   9   6  10      138.06      154.66     10.90 o 
  -5   7  10        2.39        2.01      4.37 o 
  -4   7  10      147.63      132.90     14.37 o 
  -3   7  10      415.23      448.41     25.17 o 
  -2   7  10      164.03      208.44     16.38 o 
  -1   7  10        6.42       13.35      5.14 o 
   0   7  10       15.46       16.90      5.34 o 
   1   7  10      194.48      222.52     15.69 o 
   2   7  10       35.48       30.74      6.14 o 
   3   7  10      173.00      174.08     13.82 o 
   4   7  10       82.60       89.57     10.41 o 
   5   7  10        9.04        4.20      3.59 o 
   6   7  10       12.45       14.62      5.80 o 
   7   7  10       14.32       14.20      5.89 o 
   8   7  10       17.30       12.17      6.09 o 
   9   7  10       53.60       59.21     12.74 o 
  -4   8  10       66.96       74.52     11.43 o 
  -3   8  10        4.41        8.64      3.77 o 
  -2   8  10       20.52       24.16      6.75 o 
  -1   8  10      463.64      440.60     23.78 o 
   0   8  10      107.11       86.10      9.86 o 
   1   8  10        1.27        4.49      4.17 o 
   2   8  10        0.02       -2.10      3.23 o 
   3   8  10       54.69       65.41      8.73 o 
   4   8  10       61.36       56.17      8.12 o 
   5   8  10      180.88      153.42     13.71 o 
   6   8  10       26.00       34.80      7.33 o 
   7   8  10        2.30       12.96      5.82 o 
   8   8  10       21.07       26.41      7.42 o 
   9   8  10        5.21        2.62      3.00 o 
  -4   9  10       12.86       16.92      6.82 o 
  -3   9  10       15.33       23.68      7.00 o 
  -2   9  10        1.79        4.15      4.08 o 
  -1   9  10        0.90        5.13      4.92 o 
   0   9  10       21.75       15.56      6.18 o 
   1   9  10      349.03      323.49     19.81 o 
   2   9  10       13.65        7.00      3.73 o 
   3   9  10      172.47      150.70     13.24 o 
   4   9  10       43.16       39.40      7.08 o 
   5   9  10       75.06       82.94     10.52 o 
   6   9  10       20.02       27.72      6.66 o 
   7   9  10        4.26       -0.50      3.74 o 
   8   9  10       14.10       13.01      5.51 o 
  -3  10  10        6.05       18.29      6.38 o 
  -2  10  10        0.28       -2.21      3.90 o 
  -1  10  10       18.82       25.85      7.09 o 
   0  10  10      109.61      111.31     12.33 o 
   1  10  10       10.77        7.13      4.55 o 
   2  10  10       19.90       19.53      6.06 o 
   3  10  10       59.58       64.62      8.96 o 
   4  10  10       18.64        9.09      4.83 o 
   5  10  10        1.23        6.21      6.17 o 
   6  10  10        3.26        6.06      4.92 o 
   7  10  10       46.29       57.82      9.20 o 
   8  10  10       19.67       12.15      5.46 o 
  -2  11  10        8.02       12.22      5.90 o 
  -1  11  10        2.28        9.96      5.13 o 
   0  11  10       16.38       10.93      5.40 o 
   1  11  10        0.03        3.59      4.97 o 
   2  11  10        5.54        3.50      3.56 o 
   3  11  10       90.87       97.89     11.12 o 
   4  11  10        0.61        1.25      3.36 o 
   5  11  10       76.50       71.96      9.77 o 
   6  11  10       49.13       59.55      9.70 o 
   7  11  10       19.39       25.82      6.94 o 
  -1  12  10        1.27       -0.44      2.67 o 
   0  12  10      106.60      121.73     13.36 o 
   1  12  10       19.34       20.93      4.37 o 
   2  12  10        0.67        0.25      2.53 o 
   3  12  10       13.49       12.69      3.96 o 
   4  12  10        0.00       -3.46      4.08 o 
   5  12  10       32.53       28.34      7.09 o 
   6  12  10       44.44       51.43      8.89 o 
   1  13  10        0.02        3.39      2.87 o 
   2  13  10        0.66        3.76      2.61 o 
   3  13  10       12.98       18.95      4.61 o 
   4  13  10        5.98        3.41      4.90 o 
   0  -3  11       46.77       57.36      9.94 o 
   1  -3  11      112.99      121.27     13.86 o 
   2  -3  11       95.58       99.04     12.42 o 
   3  -3  11       18.35       24.25      6.49 o 
  -1  -2  11      122.66      120.05     13.23 o 
   0  -2  11       56.52       65.35      9.73 o 
   1  -2  11       60.12       63.91      9.40 o 
   2  -2  11        9.99        7.91      4.97 o 
   3  -2  11       23.64       24.58      7.24 o 
   4  -2  11        2.31        5.13      5.09 o 
   5  -2  11        2.08        3.41      3.47 o 
  -2  -1  11      306.64      259.89     18.68 o 
  -1  -1  11       98.01      114.19     12.30 o 
   0  -1  11        0.12       -0.58      3.28 o 
   1  -1  11      276.01      281.96     12.25 o 
   2  -1  11       47.41       48.26      5.31 o 
   3  -1  11       18.30       21.97      3.93 o 
   4  -1  11       51.35       42.12      5.10 o 
   5  -1  11       29.76       34.99      5.06 o 
   6  -1  11      230.11      224.37     17.95 o 
  -3   0  11       57.34       76.02     10.25 o 
  -2   0  11       10.34       10.47      3.04 o 
  -1   0  11       62.94       52.41      6.63 o 
   0   0  11       38.71       32.42      6.84 o 
   1   0  11        0.77        1.25      2.26 o 
   2   0  11       45.93       46.79      5.18 o 
   3   0  11       57.95       63.61      6.77 o 
   4   0  11       40.66       47.29      9.71 o 
   5   0  11       84.22       86.27      9.01 o 
   6   0  11        7.89        6.18      3.04 o 
   7   0  11      125.23      128.12     13.45 o 
  -3   1  11       17.44       20.64      3.81 o 
  -2   1  11       27.60       37.13      4.87 o 
  -1   1  11       53.99       59.36      5.62 o 
   0   1  11       46.98       52.29      5.21 o 
   1   1  11       48.85       43.14      4.78 o 
   2   1  11       27.39       21.48      3.70 o 
   3   1  11       88.15       87.37      6.73 o 
   4   1  11       69.97       64.25      6.13 o 
   5   1  11        0.80        7.87      3.42 o 
   6   1  11        5.39       13.71      4.78 o 
   7   1  11      160.72      152.70     10.12 o 
   8   1  11       56.71       56.93      6.59 o 
  -4   2  11        3.03        5.02      4.12 o 
  -3   2  11      110.34      160.98     15.17 o 
  -2   2  11       23.63       31.16      4.36 o 
  -1   2  11       40.23       31.67      4.15 o 
   0   2  11        0.69        3.46      2.30 o 
   1   2  11      163.07      163.19      8.61 o 
   2   2  11       57.79       46.40      6.84 o 
   3   2  11       19.06       21.71      3.55 o 
   4   2  11       56.88       63.40      5.77 o 
   5   2  11      315.21      287.64     12.42 o 
   6   2  11      330.38      329.58     13.87 o 
   7   2  11        0.73       -1.87      2.68 o 
   8   2  11        0.01       -2.38      3.07 o 
  -4   3  11       34.51       27.14      6.86 o 
  -3   3  11       29.74       36.98      7.71 o 
  -2   3  11       49.04       37.84      4.71 o 
  -1   3  11       10.62       13.60      3.33 o 
   0   3  11      128.41      110.28      8.41 o 
   1   3  11      324.06      318.81     11.60 o 
   2   3  11        1.23        7.46      4.02 o 
   3   3  11      375.28      366.26     12.60 o 
   4   3  11      114.18      125.16      7.64 o 
   5   3  11       74.46       67.36      5.89 o 
   6   3  11       95.57       81.16      6.74 o 
   7   3  11       28.14       38.71      5.26 o 
   8   3  11       19.44       21.66      6.68 o 
  -4   4  11       13.15       14.13      6.16 o 
  -3   4  11       16.08       28.46      7.40 o 
  -2   4  11       14.02       20.91      5.91 o 
  -1   4  11       96.49      116.22     11.80 o 
   0   4  11      188.75      171.07      8.24 o 
   1   4  11       30.03       26.72      3.31 o 
   2   4  11      126.33      109.70      6.30 o 
   3   4  11      102.12       93.31     10.69 o 
   4   4  11      254.01      257.19     10.24 o 
   5   4  11      226.30      213.95      9.81 o 
   6   4  11      103.73      103.82      7.31 o 
   7   4  11      153.30      174.58     15.78 o 
   8   4  11        3.97       -3.00      4.56 o 
   9   4  11        0.01       -0.91      4.11 o 
  -4   5  11       18.03       25.14      7.50 o 
  -3   5  11       14.73       13.69      6.51 o 
  -2   5  11        7.34        6.85      4.92 o 
  -1   5  11      278.09      246.03     17.17 o 
   0   5  11       81.20       66.07      8.94 o 
   1   5  11        1.27        4.51      4.16 o 
   2   5  11       63.25       70.08      9.22 o 
   3   5  11        7.19       11.12      4.90 o 
   4   5  11       32.00       28.31      6.96 o 
   5   5  11       72.80       83.13     10.39 o 
   6   5  11      107.34      107.50     12.14 o 
   7   5  11       75.16       77.52     10.80 o 
   8   5  11        0.22        6.98      5.41 o 
   9   5  11        9.40        6.15      7.29 o 
  -4   6  11       97.25       87.19     12.07 o 
  -3   6  11        6.85       10.60      6.20 o 
  -2   6  11        4.94       13.73      5.83 o 
  -1   6  11       19.14       15.29      5.40 o 
   0   6  11        0.21       -1.86      4.10 o 
   1   6  11       20.44       29.44      6.77 o 
   2   6  11      305.73      319.01     19.18 o 
   3   6  11       93.48      117.36     12.07 o 
   4   6  11      697.85      730.86     30.14 o 
   5   6  11       12.73       14.90      5.77 o 
   6   6  11       40.96       48.65      8.31 o 
   7   6  11       11.73        6.39      4.45 o 
   8   6  11       10.98       11.11      5.25 o 
   9   6  11        3.77        7.56      4.05 o 
  -4   7  11       21.69       26.00      7.89 o 
  -3   7  11       15.03       18.54      6.37 o 
  -2   7  11        6.35       14.56      5.63 o 
  -1   7  11        1.99        5.03      4.54 o 
   0   7  11       28.28       31.65      7.10 o 
   1   7  11       35.27       30.48      6.85 o 
   2   7  11      502.96      497.07     24.56 o 
   3   7  11        0.03        2.26      3.42 o 
   4   7  11       30.90       37.52      7.61 o 
   5   7  11       89.01       88.34     10.82 o 
   6   7  11       36.48       52.69      8.78 o 
   7   7  11        0.28       -0.27      3.56 o 
   8   7  11       29.58       42.96      8.83 o 
  -3   8  11      107.77      117.73     13.71 o 
  -2   8  11        3.39       17.65      6.95 o 
  -1   8  11      231.30      241.49     18.15 o 
   0   8  11       37.39       37.60      7.67 o 
   1   8  11        0.01        4.16      3.99 o 
   2   8  11        3.40        7.74      4.04 o 
   3   8  11      498.96      471.38     24.39 o 
   4   8  11       15.32       22.26      6.14 o 
   5   8  11       42.01       49.70      8.49 o 
   6   8  11        5.27        2.63      3.93 o 
   7   8  11      136.21      132.78     13.95 o 
   8   8  11       13.08       25.71      8.45 o 
  -3   9  11       21.28       21.08      6.93 o 
  -2   9  11       10.95       22.35      6.10 o 
  -1   9  11       56.59       66.61     10.04 o 
   0   9  11       75.04       79.02     10.32 o 
   1   9  11        0.04       10.11      5.20 o 
   2   9  11        8.83       18.61      6.44 o 
   3   9  11       54.15       48.23      8.23 o 
   4   9  11      154.47      156.88     14.35 o 
   5   9  11        4.64       10.38      5.04 o 
   6   9  11       99.09      112.39     12.88 o 
   7   9  11       59.75       66.31     10.40 o 
   8   9  11        9.07       19.19      6.79 o 
  -2  10  11        5.88       10.76      5.88 o 
  -1  10  11       43.52       40.65      8.20 o 
   0  10  11       87.99       97.81     12.06 o 
   1  10  11        8.94        7.72      4.37 o 
   2  10  11      220.72      206.62     16.47 o 
   3  10  11       91.19       79.55     10.31 o 
   4  10  11       33.09       26.06      7.13 o 
   5  10  11        2.13        2.14      3.70 o 
   6  10  11       54.81       65.78     10.07 o 
   7  10  11       42.10       53.21      9.63 o 
  -1  11  11       18.18        7.86      5.26 o 
   0  11  11       85.86       78.81     10.57 o 
   1  11  11       47.32       52.28      9.03 o 
   2  11  11       46.47       40.31      8.44 o 
   3  11  11      205.48      216.58     17.16 o 
   4  11  11       44.08       49.35      8.88 o 
   5  11  11       16.35       23.77      6.73 o 
   6  11  11        5.78        8.78      4.84 o 
   7  11  11        1.21        7.35      5.22 o 
   0  12  11        0.26        7.74      4.50 o 
   1  12  11       15.40       12.89      6.36 o 
   2  12  11       30.57       33.05      7.16 o 
   3  12  11       55.09       92.69     11.75 o 
   4  12  11       33.86       40.72      8.25 o 
   5  12  11       41.85       48.34      9.03 o 
   0  -1  12        4.01        5.87      3.70 o 
   1  -1  12        0.39        3.56      3.32 o 
   2  -1  12        0.42       -1.44      3.38 o 
   3  -1  12        1.60        1.67      3.76 o 
   4  -1  12        0.73       -0.75      3.62 o 
  -1   0  12        3.16        1.11      3.94 o 
   0   0  12        0.02       -3.00      3.00 o 
   1   0  12        9.96        7.21      2.85 o 
   2   0  12       43.53       41.14      9.88 o 
   3   0  12        3.29        7.73      3.12 o 
   4   0  12        1.96       -0.18      2.61 o 
   5   0  12       12.06       10.82      3.59 o 
   6   0  12      195.70      185.19     11.22 o 
  -2   1  12       19.10       19.81      3.98 o 
  -1   1  12      138.39      115.36      8.17 o 
   0   1  12       14.87       10.65      3.08 o 
   1   1  12        2.13        5.20      2.64 o 
   2   1  12       33.60       30.32      9.25 o 
   3   1  12       22.30       24.66      3.97 o 
   4   1  12       13.09       11.79      3.45 o 
   5   1  12       33.79       25.35      4.41 o 
   6   1  12       11.22       15.09      3.86 o 
   7   1  12       74.30       74.21      7.62 o 
  -2   2  12       11.99       18.50      7.79 o 
  -1   2  12        0.82       -0.17      3.98 o 
   0   2  12        2.74        2.06      2.30 o 
   1   2  12      118.41      120.24     11.71 o 
   2   2  12       17.97       15.22      3.48 o 
   3   2  12       70.30       73.35      6.41 o 
   4   2  12        5.42        8.89      2.83 o 
   5   2  12       39.41       36.16      9.13 o 
   6   2  12        3.65        3.26      2.39 o 
   7   2  12        2.94        1.08      2.61 o 
  -3   3  12       10.83        5.80      4.49 o 
  -2   3  12       55.43       62.14      9.37 o 
  -1   3  12       15.50       13.08      5.01 o 
   0   3  12        9.83       11.53      5.43 o 
   1   3  12        0.15        0.14      3.33 o 
   2   3  12        0.75        1.09      3.12 o 
   3   3  12        2.19       -1.81      2.57 o 
   4   3  12        7.73        9.23      4.57 o 
   5   3  12      144.29      136.03      8.59 o 
   6   3  12       96.61      114.49      8.34 o 
   7   3  12        3.41        0.09      2.67 o 
   8   3  12       13.32        6.89      3.71 o 
  -3   4  12        0.12       -1.61      3.28 o 
  -2   4  12       10.07        9.03      5.32 o 
  -1   4  12       29.33       17.15      5.93 o 
   0   4  12      268.47      257.46     17.87 o 
   1   4  12        7.78        1.24      4.11 o 
   2   4  12      104.08       95.27     10.90 o 
   3   4  12        0.00       -0.17      3.50 o 
   4   4  12       27.11       36.34      7.29 o 
   5   4  12       44.88       38.84      8.13 o 
   6   4  12       33.16       21.68      6.68 o 
   7   4  12        0.24        3.28      3.59 o 
   8   4  12        0.16        0.91      4.23 o 
  -3   5  12       28.10       23.94      7.02 o 
  -2   5  12      136.11      152.51     14.79 o 
  -1   5  12       13.76       11.10      4.79 o 
   0   5  12        7.88        5.90      4.31 o 
   1   5  12       38.30       39.67      7.47 o 
   2   5  12      149.18      151.18     13.78 o 
   3   5  12        0.02       -3.13      3.96 o 
   4   5  12      418.65      424.65     23.47 o 
   5   5  12        3.79       12.65      5.79 o 
   6   5  12       27.45       37.49      8.61 o 
   7   5  12       43.59       40.62      8.64 o 
   8   5  12        0.05        1.03      4.78 o 
  -3   6  12        1.45       -0.80      4.69 o 
  -2   6  12       16.79       15.25      5.63 o 
  -1   6  12       55.67       64.40      9.96 o 
   0   6  12       85.51       97.43     11.47 o 
   1   6  12       20.86       26.68      6.63 o 
   2   6  12       33.85       23.47      5.97 o 
   3   6  12       20.25       18.00      6.60 o 
   4   6  12       11.15        3.58      3.83 o 
   5   6  12       56.48       48.69      9.10 o 
   6   6  12       85.99       90.00     11.34 o 
   7   6  12      105.62      111.99     13.37 o 
   8   6  12       65.75       83.11     12.07 o 
  -3   7  12        0.56       10.50      6.53 o 
  -2   7  12        6.27        9.86      5.35 o 
  -1   7  12       89.10       75.30     10.76 o 
   0   7  12       44.00       37.07      8.09 o 
   1   7  12        0.06       10.60      5.20 o 
   2   7  12       71.73      100.35     11.73 o 
   3   7  12      102.39       89.02     11.11 o 
   4   7  12      141.92      135.55     13.69 o 
   5   7  12        0.96        6.04      3.76 o 
   6   7  12        1.71        3.62      4.10 o 
   7   7  12       13.53        4.80      4.79 o 
   8   7  12       24.74       27.71      7.83 o 
  -2   8  12      277.96      310.47     22.29 o 
  -1   8  12       12.46       20.69      7.06 o 
   0   8  12       83.50       84.19     11.73 o 
   1   8  12       92.18       94.55     11.63 o 
   2   8  12       37.75       51.04      8.58 o 
   3   8  12      363.85      375.88     22.44 o 
   4   8  12       11.25       11.39      5.13 o 
   5   8  12       12.37       16.75      5.87 o 
   6   8  12        8.49        4.68      4.89 o 
   7   8  12       77.00       83.89     12.00 o 
   8   8  12        7.02       13.37      7.07 o 
  -2   9  12        7.24       11.79      6.44 o 
  -1   9  12        7.83       13.77      5.55 o 
   0   9  12        6.49       10.05      5.38 o 
   1   9  12       94.58      100.98     12.10 o 
   2   9  12       30.82       23.58      6.62 o 
   3   9  12        0.02        2.85      4.28 o 
   4   9  12        9.68       24.82      7.13 o 
   5   9  12       27.42       23.57      6.76 o 
   6   9  12        1.66       -1.95      4.07 o 
   7   9  12       46.75       48.40      9.58 o 
  -1  10  12        0.06        7.59      5.86 o 
   0  10  12       60.40       74.50     11.16 o 
   1  10  12      143.13      154.43     15.29 o 
   2  10  12        6.74        9.61      5.62 o 
   3  10  12       22.51       24.96      6.62 o 
   4  10  12       30.97       42.17      9.04 o 
   5  10  12        0.18        4.69      4.88 o 
   6  10  12        5.20       13.92      5.87 o 
   7  10  12        7.94        5.69      3.93 o 
   0  11  12       18.88       27.41      7.59 o 
   1  11  12        6.25        7.93      5.88 o 
   2  11  12       49.83       54.47      9.14 o 
   3  11  12        5.83        2.76      3.46 o 
   4  11  12        6.85       10.70      5.60 o 
   5  11  12        7.88       13.56      5.90 o 
   6  11  12        0.00        6.30      4.88 o 
   2  12  12        0.25       -2.77      5.02 o 
   3  12  12        3.54        0.09      4.25 o 
   4  12  12        0.01       -1.70      4.11 o 
   0   1  13       40.42       43.14      8.09 o 
   1   1  13       12.56       11.68      3.10 o 
   2   1  13        6.80        9.19      3.00 o 
   3   1  13       33.26       30.49      4.67 o 
   4   1  13        1.53        5.65      5.35 o 
   5   1  13        0.99        1.22      2.63 o 
  -1   2  13       26.54       27.70      6.07 o 
   0   2  13       39.40       38.87      7.33 o 
   1   2  13        0.49        5.12      3.73 o 
   2   2  13      210.01      213.20     16.44 o 
   3   2  13        5.16       11.48      5.29 o 
   4   2  13        1.13       -1.13      4.14 o 
   5   2  13        4.33       10.79      5.24 o 
   6   2  13       24.00       21.57      7.16 o 
  -1   3  13       36.64       37.13      7.71 o 
   0   3  13      164.00      147.25     14.07 o 
   1   3  13       33.22       40.50      7.82 o 
   2   3  13      164.94      156.42     14.30 o 
   3   3  13       58.80       56.68      9.12 o 
   4   3  13       24.94       19.76      6.41 o 
   5   3  13       41.82       24.18      6.34 o 
   6   3  13      161.64      163.44     15.92 o 
  -1   4  13       83.40       89.42     11.39 o 
   0   4  13       62.59       51.93      8.83 o 
   1   4  13       67.40       60.03      9.48 o 
   2   4  13       64.73       74.25     10.31 o 
   3   4  13       12.68       11.51      5.62 o 
   4   4  13      144.37      139.89     14.02 o 
   5   4  13        0.01        2.44      4.65 o 
   6   4  13      544.96      515.03     28.16 o 
   7   4  13      112.58       78.45     11.76 o 
  -2   5  13       34.79       44.16      9.05 o 
  -1   5  13       10.79       14.52      5.52 o 
   0   5  13        0.55        2.54      4.08 o 
   1   5  13        0.73       -0.27      4.20 o 
   2   5  13       59.75       72.74     10.13 o 
   3   5  13       26.64       20.82      6.24 o 
   4   5  13      146.63      151.52     14.83 o 
   5   5  13       23.89       18.92      5.72 o 
   6   5  13       19.15       21.21      6.73 o 
   7   5  13        3.79        6.50      5.93 o 
  -1   6  13      143.92      162.10     15.96 o 
   0   6  13        0.53        1.83      4.03 o 
   1   6  13       66.27       70.14     10.15 o 
   2   6  13        5.54       10.00      5.49 o 
   3   6  13        9.03       25.10      6.76 o 
   4   6  13       85.20       83.56     11.23 o 
   5   6  13       25.91       37.29      8.40 o 
   6   6  13       25.06       30.49      8.17 o 
   7   6  13        8.58        4.48      4.93 o 
  -1   7  13        0.34       -2.63      3.61 o 
   0   7  13        0.29       11.15      6.12 o 
   1   7  13       27.50       23.16      6.79 o 
   2   7  13       94.89      103.15     12.66 o 
   3   7  13      173.08      168.12     15.49 o 
   4   7  13        2.72        8.31      4.94 o 
   5   7  13       65.86       53.50      9.15 o 
   6   7  13        0.15       -1.77      4.37 o 
   7   7  13        3.05        2.19      4.12 o 
  -1   8  13        2.86        7.88      6.52 o 
   0   8  13       38.54       46.57      9.31 o 
   1   8  13       18.50       27.82      7.50 o 
   2   8  13       19.47       24.91      6.55 o 
   3   8  13       41.06       32.29      7.19 o 
   4   8  13        1.79        5.60      5.70 o 
   5   8  13      149.55      152.26     15.39 o 
   6   8  13        0.00        5.91      5.19 o 
   7   8  13       36.36       41.40      9.15 o 
   0   9  13       33.52       25.78      7.73 o 
   1   9  13        1.96       -3.81      4.59 o 
   2   9  13       25.89       27.79      7.55 o 
   3   9  13        5.12        3.83      5.02 o 
   4   9  13        7.72       14.77      6.10 o 
   5   9  13       40.32       44.45      8.56 o 
   6   9  13       25.62       30.79      7.82 o 
   0  10  13        3.49       14.21      7.03 o 
   1  10  13       73.94       85.69     11.99 o 
   2  10  13       52.39       58.18     10.03 o 
   3  10  13        6.00       20.13      7.72 o 
   4  10  13        7.86       16.69      6.95 o 
   5  10  13        1.24        0.12      4.16 o 
   2  11  13       57.00       76.24     11.25 o 
   3  11  13       24.56       24.15      7.43 o 
   4  11  13       56.89       53.96     10.35 o 
   2   3  14       19.26       20.71      6.47 o 
   3   3  14       53.77       48.82      8.61 o 
   4   3  14       18.86       24.13      6.55 o 
   1   4  14        4.32       10.97      5.20 o 
   2   4  14       23.92       26.44      6.58 o 
   3   4  14        6.90        2.96      3.67 o 
   4   4  14       85.08       93.51     12.08 o 
   5   4  14        3.65        1.07      4.14 o 
   1   5  14        5.85       11.69      5.36 o 
   2   5  14       57.30       61.20      9.89 o 
   3   5  14       55.08       62.09     10.20 o 
   4   5  14        5.79        6.69      4.84 o 
   5   5  14       27.60       33.11      7.79 o 
   0   6  14       70.99       54.52     10.18 o 
   1   6  14       83.59       89.41     11.99 o 
   2   6  14        1.60        4.25      5.13 o 
   3   6  14      128.56       98.13     12.45 o 
   4   6  14       23.07       20.61      6.39 o 
   5   6  14       48.61       47.02      9.54 o 
   1   7  14       14.50       14.18      5.62 o 
   2   7  14        0.66       -3.38      4.25 o 
   3   7  14       90.54      108.85     13.04 o 
   4   7  14      192.07      213.55     18.42 o 
   5   7  14       62.29       60.54     10.07 o 
   1   8  14        7.16       11.04      6.09 o 
   2   8  14       15.32       27.48      7.85 o 
   3   8  14       30.02       36.43      8.37 o 
   4   8  14       12.54        4.65      6.01 o 
   5   8  14        3.52       14.03      7.42 o 
   2   9  14       17.66       20.97      6.83 o 
   3   9  14       16.38       19.43      6.14 o 
   4   9  14       71.14       76.52     11.66 o 
                                                 
